# Supplementary material for: Analysis of the Differentially Expressed Proteins in Donkey Milk in Different Lactation Stages
Source: Foods. 2023 Dec 13;12(24):4466. doi: 10.3390/foods12244466 (PMC10742469; doi:10.3390/foods12244466)
Supplement: Supplementary file 1 [file foods-12-04466-s001.zip]

Archive with 1 entries (1 files):
- foods-2743180-supplementary.xls
