# Supplementary material for: Analysis of the Differentially Expressed Proteins in Donkey Milk in Different Lactation Stages
Source: Foods. 2023 Dec 13;12(24):4466. doi: 10.3390/foods12244466 (PMC10742469; doi:10.3390/foods12244466)
Supplement: Supplementary file 1 [file foods-12-04466-s001.zip › foods-2743180-supplementary.xls]

## Sheet: up-regulated DEPs
	Protein	Description	Gene	B/C/D/E/F_/G.vs.A FC	Pvalue	log2FC	UP.DOWN
G	A0A3S9SDL8	Beta-lactoglobulin (Fragment)	BLG	7.50624	0.00848923	2.90809	up
E	A0A3S9SDL8	Beta-lactoglobulin (Fragment)	BLG	5.83265	0.0140796	2.54415	up
D	A0A3S9SDL8	Beta-lactoglobulin (Fragment)	BLG	4.97914	0.00148599	2.3159	up
B	A0A3S9SDL8	Beta-lactoglobulin (Fragment)	BLG	3.08632	0.00269533	1.62589	up
G	A0A8C4KPS1	Uncharacterized protein		2.32046	0.00246698	1.21441	up
F_	A0A8C4KPS1	Uncharacterized protein		2.44299	0.00270998	1.28865	up
E	A0A8C4KPS1	Uncharacterized protein		2.38034	0.000330023	1.25117	up
D	A0A8C4KPS1	Uncharacterized protein		2.99444	0.00484781	1.58228	up
C	A0A8C4KPS1	Uncharacterized protein		2.37222	0.00636731	1.24624	up
B	A0A8C4KPS1	Uncharacterized protein		1.84931	0.0454119	0.88699	up
G	A0A8C4KQE6	Folate_rec domain-containing protein		6.54395	0.00401621	2.71016	up
F_	A0A8C4KQE6	Folate_rec domain-containing protein		6.85604	0.0030963	2.77737	up
E	A0A8C4KQE6	Folate_rec domain-containing protein		6.77869	0.00812074	2.76101	up
D	A0A8C4KQE6	Folate_rec domain-containing protein		10.2529	0.00869041	3.35795	up
C	A0A8C4KQE6	Folate_rec domain-containing protein		4.69685	0.0204055	2.23169	up
E	A0A8C4KR37	Attractin	ATRN	1.81929	0.0327917	0.863377	up
G	A0A8C4KR62	Lysozyme		10.0223	0.00046178	3.32515	up
F_	A0A8C4KR62	Lysozyme		9.35775	0.000297382	3.22616	up
E	A0A8C4KR62	Lysozyme		11.4729	0.000177386	3.52016	up
D	A0A8C4KR62	Lysozyme		9.35102	0.0015635	3.22512	up
C	A0A8C4KR62	Lysozyme		9.81437	0.000204076	3.2949	up
B	A0A8C4KR62	Lysozyme		8.10119	0.0113942	3.01813	up
G	A0A8C4KRV4	Cathepsin D		7.08273	0.00299796	2.82431	up
D	A0A8C4KRV4	Cathepsin D		4.57821	0.0182493	2.19478	up
C	A0A8C4KRV4	Cathepsin D		5.90664	0.00923706	2.56234	up
G	A0A8C4KS57	Glutathione hydrolase		Inf	0	Inf	up
F_	A0A8C4KS57	Glutathione hydrolase		Inf	0	Inf	up
D	A0A8C4KS57	Glutathione hydrolase		Inf	0	Inf	up
C	A0A8C4KS57	Glutathione hydrolase		Inf	0	Inf	up
B	A0A8C4KS57	Glutathione hydrolase		Inf	0	Inf	up
G	A0A8C4KTL9	Serpin family B member 11 (gene/pseudogene)	SERPINB11	19.5201	0.0119745	4.28689	up
C	A0A8C4KTR8	Filamin B	FLNB	3.23413	0.0128209	1.69338	up
B	A0A8C4KUF3	Proteasome 20S subunit beta 1	PSMB1	1.59483	0.0171847	0.673403	up
G	A0A8C4KUV8	Serpin family I member 1	SERPINI1	3.29553	0.0061207	1.72051	up
D	A0A8C4KUV8	Serpin family I member 1	SERPINI1	6.62391	0.0144317	2.72768	up
C	A0A8C4KUV8	Serpin family I member 1	SERPINI1	7.50798	0.00716534	2.90842	up
G	A0A8C4KV23	Protein S100	S100G	5.73229	0.0159957	2.51911	up
F_	A0A8C4KV23	Protein S100	S100G	19.393	0.0396989	4.27746	up
E	A0A8C4KV23	Protein S100	S100G	14.7672	0.00608487	3.88432	up
D	A0A8C4KV23	Protein S100	S100G	17.5096	0.00425166	4.13007	up
C	A0A8C4KV23	Protein S100	S100G	23.6527	0.0419435	4.56393	up
F_	A0A8C4KW70	Tetraspanin	CD81	4.37736	0.00336751	2.13006	up
E	A0A8C4KW70	Tetraspanin	CD81	3.8089	0.00446882	1.92937	up
D	A0A8C4KW70	Tetraspanin	CD81	3.68386	0.000697247	1.88122	up
C	A0A8C4KW70	Tetraspanin	CD81	3.81096	0.0115866	1.93015	up
B	A0A8C4KW70	Tetraspanin	CD81	5.821	0.0292196	2.54127	up
G	A0A8C4KWG3	Rac family small GTPase 1	RAC1	2.68386	0.00468645	1.42431	up
G	A0A8C4KWV0	Lactose synthase B protein	LALBA	10.2645	0.000420268	3.3596	up
F_	A0A8C4KWV0	Lactose synthase B protein	LALBA	10.2714	0.000315492	3.36056	up
E	A0A8C4KWV0	Lactose synthase B protein	LALBA	12.4138	0.000134868	3.63387	up
D	A0A8C4KWV0	Lactose synthase B protein	LALBA	11.3399	0.000147612	3.50333	up
C	A0A8C4KWV0	Lactose synthase B protein	LALBA	11.0774	0.000230807	3.46955	up
B	A0A8C4KWV0	Lactose synthase B protein	LALBA	9.46628	0.00925866	3.2428	up
G	A0A8C4KXR1	RAB5B, member RAS oncogene family	RAB5B	4.88316	0.0488796	2.28781	up
F_	A0A8C4KXR1	RAB5B, member RAS oncogene family	RAB5B	4.81939	0.00128198	2.26885	up
E	A0A8C4KXR1	RAB5B, member RAS oncogene family	RAB5B	4.16107	0.000310854	2.05695	up
D	A0A8C4KXR1	RAB5B, member RAS oncogene family	RAB5B	3.28375	0.00272761	1.71535	up
C	A0A8C4KXR1	RAB5B, member RAS oncogene family	RAB5B	6.15684	0.000212141	2.62219	up
B	A0A8C4KXR1	RAB5B, member RAS oncogene family	RAB5B	5.14824	0.0190788	2.36408	up
G	A0A8C4KXS4	Vesicle-fusing ATPase	VPS4B	9.5429	0.0405391	3.25443	up
F_	A0A8C4KXS4	Vesicle-fusing ATPase	VPS4B	14.0726	0.000206739	3.81482	up
E	A0A8C4KXS4	Vesicle-fusing ATPase	VPS4B	10.0358	0.000552364	3.32709	up
C	A0A8C4KXS4	Vesicle-fusing ATPase	VPS4B	9.03259	0.0100734	3.17514	up
B	A0A8C4KXS4	Vesicle-fusing ATPase	VPS4B	6.39599	0.0350048	2.67717	up
C	A0A8C4KYA3	Heat shock protein family A (Hsp70) member 8		2.36358	0.0261471	1.24097	up
B	A0A8C4KYA3	Heat shock protein family A (Hsp70) member 8		2.1722	0.0067154	1.11916	up
G	A0A8C4KYG7	Membrane cofactor protein		2.67289	0.00256478	1.4184	up
F_	A0A8C4KYG7	Membrane cofactor protein		2.22249	0.0170829	1.15218	up
E	A0A8C4KYG7	Membrane cofactor protein		2.26097	0.00187315	1.17694	up
D	A0A8C4KYG7	Membrane cofactor protein		2.97477	0.000938776	1.57278	up
C	A0A8C4KYG7	Membrane cofactor protein		2.13687	0.000656425	1.0955	up
B	A0A8C4KYG7	Membrane cofactor protein		2.32782	0.00060058	1.21898	up
G	A0A8C4KYQ3	Uncharacterized protein		5.16859	0.0101808	2.36977	up
F_	A0A8C4KYQ3	Uncharacterized protein		3.70096	0.00237953	1.8879	up
E	A0A8C4KYQ3	Uncharacterized protein		6.4377	0.0173879	2.68655	up
D	A0A8C4KYQ3	Uncharacterized protein		5.62558	5.44065e-05	2.492	up
C	A0A8C4KYQ3	Uncharacterized protein		5.18182	3.91927e-06	2.37346	up
B	A0A8C4KYQ3	Uncharacterized protein		4.09118	0.0271055	2.03252	up
G	A0A8C4KZ72	Tyrosine 3-monooxygenase/tryptophan 5-monooxygenase activation protein zeta	YWHAZ	2.77472	0.0170601	1.47234	up
E	A0A8C4KZ72	Tyrosine 3-monooxygenase/tryptophan 5-monooxygenase activation protein zeta	YWHAZ	2.98674	0.00156253	1.57857	up
D	A0A8C4KZ72	Tyrosine 3-monooxygenase/tryptophan 5-monooxygenase activation protein zeta	YWHAZ	2.96754	0.0108922	1.56927	up
C	A0A8C4KZ72	Tyrosine 3-monooxygenase/tryptophan 5-monooxygenase activation protein zeta	YWHAZ	2.97671	0.023302	1.57372	up
E	A0A8C4KZ82	Tubulin alpha chain	TUBA1B	1.62605	0.0121022	0.701369	up
B	A0A8C4KZ82	Tubulin alpha chain	TUBA1B	1.95354	0.0405763	0.966089	up
C	A0A8C4KZF5	Sortilin 1	SORT1	Inf	0	Inf	up
B	A0A8C4KZF5	Sortilin 1	SORT1	Inf	0	Inf	up
G	A0A8C4KZG1	Serine incorporator 5	SERINC5	4.9823	0.0144	2.31681	up
F_	A0A8C4KZG1	Serine incorporator 5	SERINC5	5.36058	0.00777409	2.42239	up
E	A0A8C4KZG1	Serine incorporator 5	SERINC5	4.09775	0.0380221	2.03483	up
C	A0A8C4KZG1	Serine incorporator 5	SERINC5	5.44584	0.0193591	2.44515	up
B	A0A8C4KZG1	Serine incorporator 5	SERINC5	6.12547	0.0321895	2.61482	up
G	A0A8C4KZL0	EF-hand domain-containing protein		Inf	0	Inf	up
F_	A0A8C4KZL0	EF-hand domain-containing protein		Inf	0	Inf	up
E	A0A8C4KZL0	EF-hand domain-containing protein		Inf	0	Inf	up
D	A0A8C4KZL0	EF-hand domain-containing protein		Inf	0	Inf	up
C	A0A8C4KZL0	EF-hand domain-containing protein		Inf	0	Inf	up
G	A0A8C4KZT8	Peptidylprolyl isomerase		3.83079	0.000344514	1.93764	up
F_	A0A8C4KZT8	Peptidylprolyl isomerase		4.17793	0.0168719	2.06279	up
D	A0A8C4KZT8	Peptidylprolyl isomerase		3.00253	0.00133557	1.58618	up
C	A0A8C4KZT8	Peptidylprolyl isomerase		3.22326	0.0344621	1.68852	up
F_	A0A8C4KZW0	ADP-ribosylation factor	ARF3	3.97304	0.00131867	1.99024	up
E	A0A8C4KZW0	ADP-ribosylation factor	ARF3	3.37993	0.0105069	1.757	up
D	A0A8C4KZW0	ADP-ribosylation factor	ARF3	2.79738	0.0271425	1.48408	up
C	A0A8C4KZW0	ADP-ribosylation factor	ARF3	3.96438	0.000208001	1.9871	up
B	A0A8C4KZW0	ADP-ribosylation factor	ARF3	4.04317	0.00049117	2.01549	up
G	A0A8C4L0F9	Cystatin C	CST3	1.54109	0.0157302	0.623951	up
C	A0A8C4L0F9	Cystatin C	CST3	1.5754	0.020429	0.655721	up
G	A0A8C4L0G8	Ectonucleoside triphosphate diphosphohydrolase 6	ENTPD6	2.16685	0.0094978	1.1156	up
F_	A0A8C4L0G8	Ectonucleoside triphosphate diphosphohydrolase 6	ENTPD6	1.65237	0.0296069	0.724537	up
E	A0A8C4L0G8	Ectonucleoside triphosphate diphosphohydrolase 6	ENTPD6	2.59064	0.0119102	1.37331	up
D	A0A8C4L0G8	Ectonucleoside triphosphate diphosphohydrolase 6	ENTPD6	2.25979	0.035161	1.17619	up
G	A0A8C4L0K2	Transgelin	TAGLN2	2.68587	0.00804538	1.42539	up
F_	A0A8C4L0K2	Transgelin	TAGLN2	2.87906	0.0482769	1.5256	up
E	A0A8C4L0K2	Transgelin	TAGLN2	2.36341	0.0473475	1.24087	up
D	A0A8C4L0K2	Transgelin	TAGLN2	2.08463	0.04765	1.05979	up
B	A0A8C4L0K2	Transgelin	TAGLN2	3.29138	0.0344934	1.71869	up
G	A0A8C4L0S4	Carboxypeptidase	SCPEP1	1.71344	0.049385	0.776899	up
F_	A0A8C4L0S4	Carboxypeptidase	SCPEP1	2.34115	0.00827645	1.22721	up
E	A0A8C4L0S4	Carboxypeptidase	SCPEP1	2.45791	0.000832768	1.29743	up
D	A0A8C4L0S4	Carboxypeptidase	SCPEP1	1.97693	0.000285538	0.983263	up
C	A0A8C4L0S4	Carboxypeptidase	SCPEP1	2.12843	0.00857279	1.08979	up
B	A0A8C4L0S4	Carboxypeptidase	SCPEP1	1.75345	0.0311265	0.810199	up
E	A0A8C4L110	Thioredoxin domain containing 16	TXNDC16	1.72635	0.0336819	0.787725	up
G	A0A8C4L137	Hemopexin	HPX	1.77779	0.0386353	0.830088	up
F_	A0A8C4L137	Hemopexin	HPX	1.65348	0.0357575	0.725507	up
E	A0A8C4L137	Hemopexin	HPX	1.83027	0.0230456	0.872057	up
C	A0A8C4L1G0	Pyridoxal kinase	PDXK	3.47292	0.000851437	1.79615	up
G	A0A8C4L1P3	Cell death inducing DFFA like effector a	CIDEA	20.4611	0.00205367	4.35481	up
F_	A0A8C4L1P3	Cell death inducing DFFA like effector a	CIDEA	14.6218	0.00200945	3.87005	up
E	A0A8C4L1P3	Cell death inducing DFFA like effector a	CIDEA	12.6103	0.00959156	3.65653	up
D	A0A8C4L1P3	Cell death inducing DFFA like effector a	CIDEA	8.2665	0.016747	3.04728	up
C	A0A8C4L1P3	Cell death inducing DFFA like effector a	CIDEA	7.03629	0.00189974	2.81482	up
B	A0A8C4L1P3	Cell death inducing DFFA like effector a	CIDEA	10.7048	0.00415218	3.42018	up
D	A0A8C4L1U5	Calreticulin	CALR	1.83907	0.0296741	0.878975	up
G	A0A8C4L1W6	Semaphorin 3A	SEMA3A	Inf	0	Inf	up
F_	A0A8C4L1W6	Semaphorin 3A	SEMA3A	Inf	0	Inf	up
E	A0A8C4L1W6	Semaphorin 3A	SEMA3A	Inf	0	Inf	up
D	A0A8C4L1W6	Semaphorin 3A	SEMA3A	Inf	0	Inf	up
C	A0A8C4L1W6	Semaphorin 3A	SEMA3A	Inf	0	Inf	up
B	A0A8C4L1W6	Semaphorin 3A	SEMA3A	Inf	0	Inf	up
C	A0A8C4L212	Peroxiredoxin-6		1.87559	0.00350073	0.907347	up
F_	A0A8C4L2E3	Transforming growth factor beta	TGFB2	2.6814	0.0382684	1.42299	up
D	A0A8C4L2E3	Transforming growth factor beta	TGFB2	3.72599	0.0016801	1.89762	up
G	A0A8C4L2I4	Solute carrier family 36 member 1	SLC36A1	20.6392	0.00233833	4.36731	up
F_	A0A8C4L2I4	Solute carrier family 36 member 1	SLC36A1	18.9962	0.00970346	4.24764	up
E	A0A8C4L2I4	Solute carrier family 36 member 1	SLC36A1	18.2306	0.0103916	4.18829	up
D	A0A8C4L2I4	Solute carrier family 36 member 1	SLC36A1	20.5724	6.10512e-06	4.36264	up
C	A0A8C4L2I4	Solute carrier family 36 member 1	SLC36A1	16.9577	0.0378039	4.08387	up
B	A0A8C4L2I4	Solute carrier family 36 member 1	SLC36A1	24.2693	0.0109645	4.60106	up
G	A0A8C4L3F3	Sphingosine kinase 1	SPHK1	9.07083	0.0149914	3.18123	up
E	A0A8C4L3F3	Sphingosine kinase 1	SPHK1	13.1602	0.00722524	3.71811	up
D	A0A8C4L3F3	Sphingosine kinase 1	SPHK1	11.5319	0.00468498	3.52756	up
C	A0A8C4L3F3	Sphingosine kinase 1	SPHK1	15.7499	0.0133147	3.97727	up
B	A0A8C4L3F3	Sphingosine kinase 1	SPHK1	11.1879	0.0336943	3.48387	up
G	A0A8C4L3K8	Aldo-keto reductase family 1 member A1	AKR1A1	4.59445	0.0290007	2.19989	up
F_	A0A8C4L3K8	Aldo-keto reductase family 1 member A1	AKR1A1	4.66943	0.042701	2.22325	up
E	A0A8C4L3K8	Aldo-keto reductase family 1 member A1	AKR1A1	5.4889	4.31307e-05	2.45652	up
D	A0A8C4L3K8	Aldo-keto reductase family 1 member A1	AKR1A1	4.54374	0.000171381	2.18388	up
C	A0A8C4L3K8	Aldo-keto reductase family 1 member A1	AKR1A1	5.95864	0.0022883	2.57498	up
B	A0A8C4L3K8	Aldo-keto reductase family 1 member A1	AKR1A1	6.07506	0.0262244	2.6029	up
F_	A0A8C4L3V7	Deoxyribonuclease II	DNASE2	2.21674	0.0216165	1.14844	up
E	A0A8C4L3V7	Deoxyribonuclease II	DNASE2	2.18017	0.0166333	1.12444	up
C	A0A8C4L3V7	Deoxyribonuclease II	DNASE2	1.94671	0.0263336	0.961041	up
B	A0A8C4L3V7	Deoxyribonuclease II	DNASE2	2.2792	0.0446985	1.18853	up
G	A0A8C4L3Z5	UDP-glucose 4-epimerase	GALE	5.15664	5.98159e-05	2.36643	up
F_	A0A8C4L3Z5	UDP-glucose 4-epimerase	GALE	5.70142	0.00132198	2.51132	up
E	A0A8C4L3Z5	UDP-glucose 4-epimerase	GALE	4.69441	0.00266686	2.23094	up
C	A0A8C4L3Z5	UDP-glucose 4-epimerase	GALE	3.58249	0.00904447	1.84096	up
B	A0A8C4L3Z5	UDP-glucose 4-epimerase	GALE	4.52001	0.0337495	2.17633	up
G	A0A8C4L4H6	RAB1B, member RAS oncogene family	RAB1B	4.86173	0.000191035	2.28147	up
F_	A0A8C4L4H6	RAB1B, member RAS oncogene family	RAB1B	4.39044	0.027516	2.13436	up
G	A0A8C4L544	Uncharacterized protein		10.651	0.0103393	3.41292	up
G	A0A8C4L561	Peroxiredoxin 4	PRDX4	13.3986	0.00287181	3.74401	up
F_	A0A8C4L561	Peroxiredoxin 4	PRDX4	14.5688	0.0104192	3.86481	up
E	A0A8C4L561	Peroxiredoxin 4	PRDX4	18.0847	6.02826e-08	4.1767	up
D	A0A8C4L561	Peroxiredoxin 4	PRDX4	19.7113	0.00276449	4.30095	up
C	A0A8C4L561	Peroxiredoxin 4	PRDX4	16.6184	0.0112638	4.05471	up
B	A0A8C4L561	Peroxiredoxin 4	PRDX4	21.6866	0.0216753	4.43873	up
F_	A0A8C4L5E4	Neuroplastin	NPTN	Inf	0	Inf	up
E	A0A8C4L5E4	Neuroplastin	NPTN	Inf	0	Inf	up
D	A0A8C4L5E4	Neuroplastin	NPTN	Inf	0	Inf	up
C	A0A8C4L5E4	Neuroplastin	NPTN	Inf	0	Inf	up
B	A0A8C4L5E4	Neuroplastin	NPTN	Inf	0	Inf	up
G	A0A8C4L5K7	Nephronectin	NPNT	Inf	0	Inf	up
F_	A0A8C4L5K7	Nephronectin	NPNT	Inf	0	Inf	up
D	A0A8C4L5K7	Nephronectin	NPNT	Inf	0	Inf	up
C	A0A8C4L5K7	Nephronectin	NPNT	Inf	0	Inf	up
B	A0A8C4L5K7	Nephronectin	NPNT	Inf	0	Inf	up
B	A0A8C4L5X9	Elongation factor 1-alpha		2.66779	0.0203458	1.41565	up
G	A0A8C4L6A0	Malectin	MLEC	1.81944	0.00101756	0.863492	up
E	A0A8C4L6A0	Malectin	MLEC	1.8075	0.00358199	0.853993	up
G	A0A8C4L6G3	Hypoxia up-regulated 1	HYOU1	2.18132	0.0344192	1.1252	up
F_	A0A8C4L6G3	Hypoxia up-regulated 1	HYOU1	2.16118	0.008288	1.11182	up
E	A0A8C4L6G3	Hypoxia up-regulated 1	HYOU1	2.43257	0.00860672	1.28248	up
D	A0A8C4L6G3	Hypoxia up-regulated 1	HYOU1	2.54366	0.00115422	1.34691	up
C	A0A8C4L6G3	Hypoxia up-regulated 1	HYOU1	2.63656	0.00807541	1.39865	up
B	A0A8C4L6G3	Hypoxia up-regulated 1	HYOU1	3.1722	0.0106624	1.66548	up
G	A0A8C4L6N3	Platelet-activating factor acetylhydrolase	PLA2G7	3.87421	0.0314825	1.9539	up
C	A0A8C4L6N3	Platelet-activating factor acetylhydrolase	PLA2G7	6.648	0.0214571	2.73292	up
F_	A0A8C4L6Q5	RAB3D, member RAS oncogene family	RAB3D	Inf	0	Inf	up
E	A0A8C4L6S7	Histone H4		2.39082	0.0346596	1.2575	up
G	A0A8C4L6T1	5-nucleotidase ecto		2.14549	0.00747783	1.1013	up
F_	A0A8C4L6T1	5-nucleotidase ecto		1.58572	0.0452301	0.665135	up
E	A0A8C4L6T1	5-nucleotidase ecto		1.78171	0.0136487	0.833262	up
D	A0A8C4L6T1	5-nucleotidase ecto		2.06749	0.00873299	1.04788	up
C	A0A8C4L6T1	5-nucleotidase ecto		1.70653	0.0312344	0.771068	up
B	A0A8C4L6T1	5-nucleotidase ecto		2.61524	0.00833156	1.38694	up
D	A0A8C4L769	Pyruvate kinase	PKM	4.70144	0.000769221	2.2331	up
G	A0A8C4L7D7	Polymeric immunoglobulin receptor	PIGR	3.79963	0.00811773	1.92586	up
F_	A0A8C4L7D7	Polymeric immunoglobulin receptor	PIGR	3.56918	0.000382604	1.83559	up
E	A0A8C4L7D7	Polymeric immunoglobulin receptor	PIGR	4.50555	0.000158587	2.1717	up
D	A0A8C4L7D7	Polymeric immunoglobulin receptor	PIGR	4.73178	0.00892254	2.24238	up
C	A0A8C4L7D7	Polymeric immunoglobulin receptor	PIGR	4.27682	2.44761e-05	2.09654	up
B	A0A8C4L7D7	Polymeric immunoglobulin receptor	PIGR	3.06631	0.0465321	1.6165	up
G	A0A8C4L7F7	F-actin-capping protein subunit alpha	CAPZA1	2.06084	0.0279558	1.04323	up
F_	A0A8C4L7F7	F-actin-capping protein subunit alpha	CAPZA1	2.35397	0.0114556	1.2351	up
E	A0A8C4L7F7	F-actin-capping protein subunit alpha	CAPZA1	2.09242	0.0198598	1.06517	up
G	A0A8C4L7P4	Protein disulfide-isomerase	PDIA3	5.82586	0.0371944	2.54247	up
F_	A0A8C4L7P4	Protein disulfide-isomerase	PDIA3	3.58708	0.00826528	1.84281	up
E	A0A8C4L7P4	Protein disulfide-isomerase	PDIA3	4.99576	0.00746311	2.32071	up
D	A0A8C4L7P4	Protein disulfide-isomerase	PDIA3	5.05724	0.00979571	2.33835	up
B	A0A8C4L7P4	Protein disulfide-isomerase	PDIA3	4.96845	0.0420714	2.3128	up
G	A0A8C4L7V9	5-nucleotidase		2.80601	0.000628681	1.48852	up
F_	A0A8C4L7V9	5-nucleotidase		2.3361	0.00714815	1.2241	up
E	A0A8C4L7V9	5-nucleotidase		2.3658	0.01586	1.24233	up
D	A0A8C4L7V9	5-nucleotidase		3.39241	0.000541849	1.76231	up
C	A0A8C4L7V9	5-nucleotidase		3.40784	0.000962729	1.76886	up
B	A0A8C4L7V9	5-nucleotidase		3.99317	0.00541769	1.99753	up
D	A0A8C4L8C3	RAP1A, member of RAS oncogene family	RAP1A	5.27655	0.0114446	2.39959	up
G	A0A8C4L8U6	Fatty acid synthase	FASN	5.56657	0.0211408	2.47679	up
F_	A0A8C4L8U6	Fatty acid synthase	FASN	7.03907	0.0468705	2.81538	up
E	A0A8C4L8U6	Fatty acid synthase	FASN	7.43887	0.00323248	2.89508	up
D	A0A8C4L8U6	Fatty acid synthase	FASN	7.26327	0.00170765	2.86062	up
C	A0A8C4L8U6	Fatty acid synthase	FASN	11.7853	0.0299774	3.55891	up
B	A0A8C4L8U6	Fatty acid synthase	FASN	10.5861	0.0272964	3.4041	up
C	A0A8C4L8X7	Glutathione transferase	GSTM4	Inf	0	Inf	up
B	A0A8C4L8X7	Glutathione transferase	GSTM4	Inf	0	Inf	up
F_	A0A8C4L8Z5	Ras homolog family member C		1.89174	0.0152573	0.919714	up
B	A0A8C4L8Z5	Ras homolog family member C		2.07403	0.0218543	1.05244	up
G	A0A8C4L943	Prominin 1	PROM1	21.6053	0.00345106	4.43331	up
F_	A0A8C4L943	Prominin 1	PROM1	17.2259	0.0147359	4.10651	up
E	A0A8C4L943	Prominin 1	PROM1	17.6425	0.0122225	4.14098	up
D	A0A8C4L943	Prominin 1	PROM1	11.9831	0.00840579	3.58293	up
C	A0A8C4L943	Prominin 1	PROM1	14.5311	2.39026e-08	3.86107	up
B	A0A8C4L943	Prominin 1	PROM1	10.1363	0.00853934	3.34146	up
D	A0A8C4L988	Glucosidase 2 subunit beta	PRKCSH	1.82539	0.049071	0.868207	up
F_	A0A8C4L992	Solute carrier family 38 member 10	SLC38A10	5.0485	0.00167342	2.33585	up
D	A0A8C4L992	Solute carrier family 38 member 10	SLC38A10	4.58633	0.00433279	2.19734	up
C	A0A8C4L992	Solute carrier family 38 member 10	SLC38A10	3.31997	0.00744235	1.73117	up
B	A0A8C4L992	Solute carrier family 38 member 10	SLC38A10	2.7699	0.0124537	1.46983	up
G	A0A8C4LA36	IFI30 lysosomal thiol reductase	IFI30	2.3469	0.0021314	1.23076	up
F_	A0A8C4LA36	IFI30 lysosomal thiol reductase	IFI30	2.73191	0.00398523	1.44991	up
E	A0A8C4LA36	IFI30 lysosomal thiol reductase	IFI30	3.05041	0.00675774	1.609	up
D	A0A8C4LA36	IFI30 lysosomal thiol reductase	IFI30	3.72813	0.000752183	1.89845	up
C	A0A8C4LA36	IFI30 lysosomal thiol reductase	IFI30	4.2081	0.00193335	2.07317	up
B	A0A8C4LA36	IFI30 lysosomal thiol reductase	IFI30	3.39575	0.00434499	1.76373	up
E	A0A8C4LA37	Keratin 10	KRT10	2.16895	0.0324158	1.117	up
G	A0A8C4LA72	Jacalin-type lectin domain-containing protein		Inf	0	Inf	up
F_	A0A8C4LA72	Jacalin-type lectin domain-containing protein		Inf	0	Inf	up
E	A0A8C4LA72	Jacalin-type lectin domain-containing protein		Inf	0	Inf	up
D	A0A8C4LA72	Jacalin-type lectin domain-containing protein		Inf	0	Inf	up
C	A0A8C4LA72	Jacalin-type lectin domain-containing protein		Inf	0	Inf	up
B	A0A8C4LA72	Jacalin-type lectin domain-containing protein		Inf	0	Inf	up
F_	A0A8C4LA88	Rho GDP dissociation inhibitor alpha	ARHGDIA	4.90213	0.000354943	2.29341	up
E	A0A8C4LA88	Rho GDP dissociation inhibitor alpha	ARHGDIA	3.57753	0.00117441	1.83896	up
D	A0A8C4LA88	Rho GDP dissociation inhibitor alpha	ARHGDIA	3.63231	0.000693684	1.86089	up
C	A0A8C4LA88	Rho GDP dissociation inhibitor alpha	ARHGDIA	5.16243	0.00016152	2.36805	up
B	A0A8C4LA88	Rho GDP dissociation inhibitor alpha	ARHGDIA	5.24889	0.00391934	2.39201	up
G	A0A8C4LA96	Ubiquitin-60S ribosomal protein L40		2.88802	0.00278792	1.53008	up
F_	A0A8C4LA96	Ubiquitin-60S ribosomal protein L40		3.35205	0.00146305	1.74504	up
E	A0A8C4LA96	Ubiquitin-60S ribosomal protein L40		3.0272	0.00150313	1.59799	up
D	A0A8C4LA96	Ubiquitin-60S ribosomal protein L40		2.83552	0.00143258	1.50361	up
C	A0A8C4LA96	Ubiquitin-60S ribosomal protein L40		4.68626	0.00105497	2.22844	up
B	A0A8C4LA96	Ubiquitin-60S ribosomal protein L40		4.08576	0.00189894	2.0306	up
G	A0A8C4LAK7	Uncharacterized protein		3.13235	0.00218313	1.64724	up
F_	A0A8C4LAK7	Uncharacterized protein		2.59704	0.00677995	1.37687	up
E	A0A8C4LAK7	Uncharacterized protein		2.66145	0.000279551	1.41221	up
D	A0A8C4LAK7	Uncharacterized protein		2.93918	0.00519688	1.55541	up
C	A0A8C4LAK7	Uncharacterized protein		2.79372	0.000747236	1.48219	up
F_	A0A8C4LAQ2	Protein disulfide-isomerase	P4HB	2.9351	0.000639219	1.55341	up
E	A0A8C4LAQ2	Protein disulfide-isomerase	P4HB	4.18973	2.96857e-05	2.06686	up
D	A0A8C4LAQ2	Protein disulfide-isomerase	P4HB	5.01689	0.0162192	2.32679	up
C	A0A8C4LB97	Uncharacterized protein		Inf	0	Inf	up
B	A0A8C4LB97	Uncharacterized protein		Inf	0	Inf	up
G	A0A8C4LC24	Glutathione S-transferase		44.4829	0.0189207	5.47518	up
F_	A0A8C4LC24	Glutathione S-transferase		44.9085	0.00180269	5.48892	up
E	A0A8C4LC24	Glutathione S-transferase		30.3293	0.000786531	4.92264	up
C	A0A8C4LC24	Glutathione S-transferase		41.2057	0.0396698	5.36477	up
B	A0A8C4LC24	Glutathione S-transferase		49.3651	0.00253641	5.62542	up
F_	A0A8C4LCH1	Nucleobindin 2	NUCB2	13.7445	0.0181774	3.78078	up
E	A0A8C4LCH1	Nucleobindin 2	NUCB2	14.7423	0.0464359	3.88189	up
C	A0A8C4LCH1	Nucleobindin 2	NUCB2	15.2249	0.0147354	3.92836	up
E	A0A8C4LCK2	Semaphorin 4B	SEMA4B	2.11515	0.029998	1.08076	up
B	A0A8C4LCK2	Semaphorin 4B	SEMA4B	2.045	0.010056	1.0321	up
G	A0A8C4LD23	Butyrophilin subfamily 1 member A1	BTN1A1	8.07672	0.0022557	3.01377	up
F_	A0A8C4LD23	Butyrophilin subfamily 1 member A1	BTN1A1	8.39971	0.000162352	3.07034	up
E	A0A8C4LD23	Butyrophilin subfamily 1 member A1	BTN1A1	7.37565	0.00298643	2.88277	up
D	A0A8C4LD23	Butyrophilin subfamily 1 member A1	BTN1A1	8.55889	0.000186174	3.09742	up
C	A0A8C4LD23	Butyrophilin subfamily 1 member A1	BTN1A1	6.81813	0.0241902	2.76938	up
B	A0A8C4LD23	Butyrophilin subfamily 1 member A1	BTN1A1	9.25283	0.00835562	3.20989	up
F_	A0A8C4LD55	RAB1A, member RAS oncogene family	RAB1A	5.73832	0.0415135	2.52063	up
B	A0A8C4LD55	RAB1A, member RAS oncogene family	RAB1A	6.72497	0.00817727	2.74953	up
G	A0A8C4LDC5	Non-specific serine/threonine protein kinase	PAK2	3.66276	0.0205192	1.87293	up
F_	A0A8C4LDC5	Non-specific serine/threonine protein kinase	PAK2	4.70952	0.000251115	2.23558	up
E	A0A8C4LDC5	Non-specific serine/threonine protein kinase	PAK2	6.17699	0.000525009	2.6269	up
D	A0A8C4LDC5	Non-specific serine/threonine protein kinase	PAK2	5.05069	0.00112808	2.33648	up
C	A0A8C4LDC5	Non-specific serine/threonine protein kinase	PAK2	5.5746	0.000860709	2.47887	up
B	A0A8C4LDC5	Non-specific serine/threonine protein kinase	PAK2	3.97749	0.0115948	1.99186	up
G	A0A8C4LEB1	Serum amyloid A protein		8.97709	0.0101129	3.16625	up
F_	A0A8C4LEB1	Serum amyloid A protein		8.30551	0.0276385	3.05407	up
E	A0A8C4LEB1	Serum amyloid A protein		10.7452	0.0104628	3.42562	up
C	A0A8C4LEB1	Serum amyloid A protein		9.26346	0.00781918	3.21155	up
B	A0A8C4LEB1	Serum amyloid A protein		11.8295	0.00115498	3.56431	up
B	A0A8C4LEL7	UDP-glucose glycoprotein glucosyltransferase 1	UGGT1	1.79035	0.0485123	0.840239	up
F_	A0A8C4LF86	UTP--glucose-1-phosphate uridylyltransferase	UGP2	2.87616	0.0140567	1.52415	up
E	A0A8C4LF86	UTP--glucose-1-phosphate uridylyltransferase	UGP2	2.49437	0.021334	1.31868	up
D	A0A8C4LF86	UTP--glucose-1-phosphate uridylyltransferase	UGP2	2.01725	0.0329123	1.01239	up
C	A0A8C4LF86	UTP--glucose-1-phosphate uridylyltransferase	UGP2	4.14981	0.0174918	2.05305	up
B	A0A8C4LF86	UTP--glucose-1-phosphate uridylyltransferase	UGP2	3.88292	0.0321167	1.95714	up
F_	A0A8C4LG27	Malate dehydrogenase	MDH1	1.78009	0.0125957	0.831954	up
D	A0A8C4LG27	Malate dehydrogenase	MDH1	1.67259	0.0298986	0.742088	up
C	A0A8C4LG27	Malate dehydrogenase	MDH1	2.19102	0.00101514	1.1316	up
G	A0A8C4LGA5	BRO1 domain-containing protein		2.38796	0.0353221	1.25578	up
F_	A0A8C4LGA5	BRO1 domain-containing protein		2.96002	0.00961099	1.56561	up
E	A0A8C4LGA5	BRO1 domain-containing protein		2.23698	0.00526249	1.16155	up
D	A0A8C4LGA5	BRO1 domain-containing protein		2.24345	0.00819253	1.16572	up
C	A0A8C4LGA5	BRO1 domain-containing protein		2.45146	0.00443361	1.29364	up
B	A0A8C4LGA5	BRO1 domain-containing protein		2.16996	0.0223322	1.11767	up
G	A0A8C4LGK1	RAB7A, member RAS oncogene family	RAB7A	2.85057	0.0357628	1.51125	up
F_	A0A8C4LGK1	RAB7A, member RAS oncogene family	RAB7A	2.60946	0.00840174	1.38375	up
E	A0A8C4LGK1	RAB7A, member RAS oncogene family	RAB7A	2.33796	0.000666421	1.22525	up
D	A0A8C4LGK1	RAB7A, member RAS oncogene family	RAB7A	2.08518	0.00251663	1.06017	up
C	A0A8C4LGK1	RAB7A, member RAS oncogene family	RAB7A	2.64138	0.00199079	1.40129	up
B	A0A8C4LGK1	RAB7A, member RAS oncogene family	RAB7A	3.31055	0.00978476	1.72707	up
G	A0A8C4LGT3	Acyl-CoA synthetase long chain family member 4	ACSL4	Inf	0	Inf	up
F_	A0A8C4LGT3	Acyl-CoA synthetase long chain family member 4	ACSL4	Inf	0	Inf	up
E	A0A8C4LGT3	Acyl-CoA synthetase long chain family member 4	ACSL4	Inf	0	Inf	up
D	A0A8C4LGT3	Acyl-CoA synthetase long chain family member 4	ACSL4	Inf	0	Inf	up
C	A0A8C4LGT3	Acyl-CoA synthetase long chain family member 4	ACSL4	Inf	0	Inf	up
B	A0A8C4LGT3	Acyl-CoA synthetase long chain family member 4	ACSL4	Inf	0	Inf	up
G	A0A8C4LGW2	Chitinase domain containing 1	CHID1	3.94046	0.00988985	1.97836	up
F_	A0A8C4LGW2	Chitinase domain containing 1	CHID1	4.28003	3.33313e-05	2.09762	up
E	A0A8C4LGW2	Chitinase domain containing 1	CHID1	3.92533	8.48698e-05	1.97281	up
D	A0A8C4LGW2	Chitinase domain containing 1	CHID1	2.69105	0.00288327	1.42817	up
C	A0A8C4LGW2	Chitinase domain containing 1	CHID1	3.44779	7.39556e-05	1.78567	up
B	A0A8C4LGW2	Chitinase domain containing 1	CHID1	3.08498	0.00298917	1.62526	up
G	A0A8C4LH11	Peptidyl-prolyl cis-trans isomerase	PPIB	6.21802	0.0148613	2.63646	up
F_	A0A8C4LH11	Peptidyl-prolyl cis-trans isomerase	PPIB	4.71564	0.00678503	2.23746	up
E	A0A8C4LH11	Peptidyl-prolyl cis-trans isomerase	PPIB	7.03311	0.00593749	2.81416	up
D	A0A8C4LH11	Peptidyl-prolyl cis-trans isomerase	PPIB	6.96398	0.00544795	2.79991	up
C	A0A8C4LH11	Peptidyl-prolyl cis-trans isomerase	PPIB	9.74499	0.00864435	3.28466	up
B	A0A8C4LH11	Peptidyl-prolyl cis-trans isomerase	PPIB	10.9283	0.0187826	3.45	up
F_	A0A8C4LH47	Laminin subunit alpha 4	LAMA4	1.93591	0.0169075	0.953014	up
F_	A0A8C4LHC7	Keratin 14	KRT14	3.222	0.006524	1.68796	up
E	A0A8C4LHC7	Keratin 14	KRT14	3.47221	0.00871036	1.79585	up
G	A0A8C4LHK7	Sodium-dependent phosphate transport protein 2B	SLC34A2	5.74918	0.0216883	2.52336	up
F_	A0A8C4LHK7	Sodium-dependent phosphate transport protein 2B	SLC34A2	4.4725	0.000100971	2.16108	up
E	A0A8C4LHK7	Sodium-dependent phosphate transport protein 2B	SLC34A2	2.84595	0.000542892	1.50891	up
D	A0A8C4LHK7	Sodium-dependent phosphate transport protein 2B	SLC34A2	3.73821	0.0016955	1.90235	up
C	A0A8C4LHK7	Sodium-dependent phosphate transport protein 2B	SLC34A2	3.82907	0.000894761	1.93699	up
B	A0A8C4LHK7	Sodium-dependent phosphate transport protein 2B	SLC34A2	4.31731	0.000294607	2.11013	up
G	A0A8C4LHK8	Annexin	ANXA1	3.83234	0.0091307	1.93823	up
G	A0A8C4LHY7	RAB11A, member RAS oncogene family	RAB11A	5.3845	0.0047598	2.42881	up
F_	A0A8C4LHY7	RAB11A, member RAS oncogene family	RAB11A	5.23653	0.00700416	2.38861	up
E	A0A8C4LHY7	RAB11A, member RAS oncogene family	RAB11A	4.26456	0.00271952	2.0924	up
D	A0A8C4LHY7	RAB11A, member RAS oncogene family	RAB11A	4.26761	0.000125554	2.09343	up
C	A0A8C4LHY7	RAB11A, member RAS oncogene family	RAB11A	5.65198	0.00787135	2.49876	up
B	A0A8C4LHY7	RAB11A, member RAS oncogene family	RAB11A	6.75671	4.80801e-05	2.75632	up
F_	A0A8C4LI42	FAD-binding PCMH-type domain-containing protein		3.50983	0.00775486	1.8114	up
E	A0A8C4LI42	FAD-binding PCMH-type domain-containing protein		2.32056	0.0102413	1.21447	up
D	A0A8C4LI42	FAD-binding PCMH-type domain-containing protein		2.42546	0.00728376	1.27826	up
C	A0A8C4LI42	FAD-binding PCMH-type domain-containing protein		3.19142	0.0140543	1.6742	up
B	A0A8C4LI42	FAD-binding PCMH-type domain-containing protein		3.46179	0.00771086	1.79152	up
B	A0A8C4LI62	RAP1B, member of RAS oncogene family	RAP1B	2.11915	0.0261237	1.08349	up
F_	A0A8C4LI70	Lactotransferrin	LTF	3.96603	0.00333449	1.98769	up
G	A0A8C4LJ03	FAD-binding PCMH-type domain-containing protein		3.8255	0.0400485	1.93565	up
D	A0A8C4LJ03	FAD-binding PCMH-type domain-containing protein		4.50803	0.0156624	2.1725	up
B	A0A8C4LJ03	FAD-binding PCMH-type domain-containing protein		5.7851	0.0127314	2.53234	up
F_	A0A8C4LJC9	FAD-binding PCMH-type domain-containing protein		2.60334	0.0155517	1.38036	up
E	A0A8C4LJC9	FAD-binding PCMH-type domain-containing protein		2.35359	0.00604301	1.23486	up
D	A0A8C4LJC9	FAD-binding PCMH-type domain-containing protein		2.20381	0.00873707	1.14	up
C	A0A8C4LJC9	FAD-binding PCMH-type domain-containing protein		2.89541	0.0076821	1.53377	up
B	A0A8C4LJC9	FAD-binding PCMH-type domain-containing protein		3.95884	0.0038572	1.98508	up
F_	A0A8C4LKS3	Protein FAM3C	FAM3C	Inf	0	Inf	up
F_	A0A8C4LLG0	Vesicle trafficking 1	VTA1	3.93605	0.00821546	1.97675	up
D	A0A8C4LLG0	Vesicle trafficking 1	VTA1	2.37247	0.00773129	1.24639	up
F_	A0A8C4LLR6	Uncharacterized protein		2.96785	0.00129496	1.56942	up
D	A0A8C4LLR6	Uncharacterized protein		2.77394	0.020613	1.47193	up
C	A0A8C4LLR6	Uncharacterized protein		2.64509	0.0120695	1.40332	up
B	A0A8C4LLR6	Uncharacterized protein		2.95783	0.00651278	1.56454	up
G	A0A8C4LM48	Ectonucleotide pyrophosphatase/phosphodiesterase 3		Inf	0	Inf	up
F_	A0A8C4LM48	Ectonucleotide pyrophosphatase/phosphodiesterase 3		Inf	0	Inf	up
E	A0A8C4LM48	Ectonucleotide pyrophosphatase/phosphodiesterase 3		Inf	0	Inf	up
D	A0A8C4LM48	Ectonucleotide pyrophosphatase/phosphodiesterase 3		Inf	0	Inf	up
B	A0A8C4LM48	Ectonucleotide pyrophosphatase/phosphodiesterase 3		Inf	0	Inf	up
F_	A0A8C4LM62	Protein-L-isoaspartate O-methyltransferase	PCMT1	2.16413	0.0478646	1.11378	up
G	A0A8C4LMB6	Ras-related protein Rab-18	RAB18	11.0197	0.0453852	3.46201	up
F_	A0A8C4LMB6	Ras-related protein Rab-18	RAB18	8.49969	0.000446753	3.08741	up
E	A0A8C4LMB6	Ras-related protein Rab-18	RAB18	7.58033	6.77908e-06	2.92226	up
D	A0A8C4LMB6	Ras-related protein Rab-18	RAB18	6.76521	0.000111785	2.75813	up
C	A0A8C4LMB6	Ras-related protein Rab-18	RAB18	8.87265	0.0139469	3.14937	up
B	A0A8C4LMB6	Ras-related protein Rab-18	RAB18	8.15708	0.000164989	3.02805	up
G	A0A8C4LMC7	Keratin, type II cytoskeletal 1	KRT1	6.37952	0.00774621	2.67345	up
F_	A0A8C4LMC7	Keratin, type II cytoskeletal 1	KRT1	3.60121	0.0028835	1.84848	up
E	A0A8C4LMC7	Keratin, type II cytoskeletal 1	KRT1	4.28579	0.0017025	2.09956	up
C	A0A8C4LMC7	Keratin, type II cytoskeletal 1	KRT1	3.55161	0.0112279	1.82847	up
G	A0A8C4LNW0	Granulin precursor	GRN	3.75204	0.00822076	1.90767	up
F_	A0A8C4LNW0	Granulin precursor	GRN	3.47324	5.03875e-05	1.79628	up
E	A0A8C4LNW0	Granulin precursor	GRN	3.87789	5.10751e-05	1.95527	up
D	A0A8C4LNW0	Granulin precursor	GRN	4.39604	0.000149351	2.1362	up
C	A0A8C4LNW0	Granulin precursor	GRN	3.59918	0.000513706	1.84767	up
B	A0A8C4LNW0	Granulin precursor	GRN	4.12631	3.52914e-05	2.04485	up
G	A0A8C4LPD6	Phosphoglucomutase 1	PGM1	6.2183	0.0188328	2.63652	up
F_	A0A8C4LPD6	Phosphoglucomutase 1	PGM1	6.24777	0.0212794	2.64334	up
E	A0A8C4LPD6	Phosphoglucomutase 1	PGM1	4.55672	0.00647244	2.18799	up
D	A0A8C4LPD6	Phosphoglucomutase 1	PGM1	4.32918	1.94355e-08	2.1141	up
C	A0A8C4LPD6	Phosphoglucomutase 1	PGM1	7.10595	0.0245013	2.82903	up
B	A0A8C4LPD6	Phosphoglucomutase 1	PGM1	7.13126	0.00367615	2.83416	up
G	A0A8C4LPH0	N-acetyl-alpha-glucosaminidase	NAGLU	3.42476	0.00868385	1.776	up
F_	A0A8C4LPH0	N-acetyl-alpha-glucosaminidase	NAGLU	4.05841	0.00547519	2.02091	up
E	A0A8C4LPH0	N-acetyl-alpha-glucosaminidase	NAGLU	3.91174	0.000746273	1.96781	up
D	A0A8C4LPH0	N-acetyl-alpha-glucosaminidase	NAGLU	4.16905	0.00472788	2.05972	up
C	A0A8C4LPH0	N-acetyl-alpha-glucosaminidase	NAGLU	3.93476	0.0275491	1.97628	up
B	A0A8C4LPH0	N-acetyl-alpha-glucosaminidase	NAGLU	3.42506	0.00301076	1.77613	up
G	A0A8C4LPI2	Keratin 2		Inf	0	Inf	up
G	A0A8C4LQ10	Transcobalamin 2	TCN2	2.09098	0.0249385	1.06418	up
F_	A0A8C4LQ10	Transcobalamin 2	TCN2	1.77486	0.00109677	0.827707	up
E	A0A8C4LQ10	Transcobalamin 2	TCN2	2.08223	0.00388449	1.05813	up
D	A0A8C4LQ10	Transcobalamin 2	TCN2	2.26411	0.00150481	1.17894	up
C	A0A8C4LQ10	Transcobalamin 2	TCN2	1.98813	0.0423725	0.99141	up
B	A0A8C4LQ10	Transcobalamin 2	TCN2	2.32162	0.00382191	1.21513	up
F_	A0A8C4LQ72	V-set and immunoglobulin domain containing 10 like	VSIG10L	2.59048	0.0403293	1.37322	up
F_	A0A8C4LQU8	ADAM metallopeptidase with thrombospondin type 1 motif 1	ADAMTS1	2.56091	0.0193535	1.35666	up
E	A0A8C4LQU8	ADAM metallopeptidase with thrombospondin type 1 motif 1	ADAMTS1	2.38202	0.0216229	1.25218	up
C	A0A8C4LQU8	ADAM metallopeptidase with thrombospondin type 1 motif 1	ADAMTS1	3.66626	0.043441	1.87431	up
G	A0A8C4LRY3	Sulfatase modifying factor 2	SUMF2	7.69668	0.000232153	2.94424	up
F_	A0A8C4LRY3	Sulfatase modifying factor 2	SUMF2	6.16556	0.00712307	2.62423	up
E	A0A8C4LRY3	Sulfatase modifying factor 2	SUMF2	5.56955	0.00380259	2.47756	up
D	A0A8C4LRY3	Sulfatase modifying factor 2	SUMF2	7.11298	0.0256195	2.83045	up
C	A0A8C4LRY3	Sulfatase modifying factor 2	SUMF2	9.19727	0.000129609	3.20121	up
B	A0A8C4LRY3	Sulfatase modifying factor 2	SUMF2	8.51029	0.0386591	3.08921	up
G	A0A8C4LSG9	Aspartate aminotransferase	GOT1	3.89478	0.00100078	1.96154	up
G	A0A8C4LSJ4	Intercellular adhesion molecule 3	ICAM3	1.56157	0.0218841	0.642998	up
G	A0A8C4LTH4	Aldedh domain-containing protein		5.27862	0.0341982	2.40016	up
F_	A0A8C4LTH4	Aldedh domain-containing protein		5.59436	0.0291726	2.48397	up
E	A0A8C4LTH4	Aldedh domain-containing protein		6.68011	0.0407484	2.73987	up
D	A0A8C4LTH4	Aldedh domain-containing protein		4.44602	0.00105664	2.15252	up
E	A0A8C4LU36	G protein-coupled receptor class C group 5 member B	GPRC5B	3.49019	0.00674389	1.8033	up
D	A0A8C4LU36	G protein-coupled receptor class C group 5 member B	GPRC5B	2.52229	0.0259267	1.33473	up
C	A0A8C4LU36	G protein-coupled receptor class C group 5 member B	GPRC5B	4.00049	0.00291074	2.00018	up
G	A0A8C4LU95	Alpha-L-fucosidase	FUCA2	12.2138	0.0348635	3.61044	up
D	A0A8C4LU95	Alpha-L-fucosidase	FUCA2	7.18871	0.000770025	2.84573	up
D	A0A8C4LX03	Insulin-like growth factor-binding protein 5	IGFBP5	3.23769	0.00339657	1.69497	up
C	A0A8C4LX03	Insulin-like growth factor-binding protein 5	IGFBP5	4.0172	0.0308783	2.00619	up
G	A0A8C4LXL5	Secreted phosphoprotein 1	SPP1	7.78729	1.85762e-06	2.96112	up
F_	A0A8C4LXL5	Secreted phosphoprotein 1	SPP1	6.88726	0.00387705	2.78393	up
E	A0A8C4LXL5	Secreted phosphoprotein 1	SPP1	8.91569	0.00258612	3.15635	up
D	A0A8C4LXL5	Secreted phosphoprotein 1	SPP1	8.61892	0.00108552	3.10751	up
C	A0A8C4LXL5	Secreted phosphoprotein 1	SPP1	6.9954	2.2624e-05	2.80641	up
B	A0A8C4LXL5	Secreted phosphoprotein 1	SPP1	6.78639	0.00517015	2.76264	up
D	A0A8C4LXR8	KIAA0319 like	KIAA0319L	5.58021	0.00963608	2.48032	up
G	A0A8C4LXT8	Glucosidase II alpha subunit	GANAB	3.09807	3.5523e-05	1.63137	up
F_	A0A8C4LXT8	Glucosidase II alpha subunit	GANAB	2.77024	0.0111605	1.47001	up
E	A0A8C4LXT8	Glucosidase II alpha subunit	GANAB	2.75847	0.000526248	1.46387	up
D	A0A8C4LXT8	Glucosidase II alpha subunit	GANAB	2.43685	0.00119458	1.28502	up
C	A0A8C4LXT8	Glucosidase II alpha subunit	GANAB	3.02372	0.000301402	1.59632	up
B	A0A8C4LXT8	Glucosidase II alpha subunit	GANAB	2.01699	0.00321249	1.0122	up
G	A0A8C4LXZ2	Solute carrier family 5 member 1	SLC5A1	4.51141	2.77315e-05	2.17358	up
F_	A0A8C4LXZ2	Solute carrier family 5 member 1	SLC5A1	4.04122	0.000149288	2.01479	up
E	A0A8C4LXZ2	Solute carrier family 5 member 1	SLC5A1	3.51985	0.000195518	1.81552	up
D	A0A8C4LXZ2	Solute carrier family 5 member 1	SLC5A1	3.28616	0.00207868	1.7164	up
C	A0A8C4LXZ2	Solute carrier family 5 member 1	SLC5A1	3.73954	6.63637e-05	1.90286	up
B	A0A8C4LXZ2	Solute carrier family 5 member 1	SLC5A1	5.86767	0.016087	2.55279	up
C	A0A8C4LYE3	Tumor susceptibility 101	TSG101	1.91191	0.00771012	0.935017	up
B	A0A8C4LYE3	Tumor susceptibility 101	TSG101	1.69246	0.0210311	0.759121	up
G	A0A8C4LYY1	Broad substrate specificity ATP-binding cassette transporter ABCG2		27.5096	0.0147596	4.78186	up
F_	A0A8C4LYY1	Broad substrate specificity ATP-binding cassette transporter ABCG2		21.4671	0.00664164	4.42406	up
E	A0A8C4LYY1	Broad substrate specificity ATP-binding cassette transporter ABCG2		23.0239	0.0118157	4.52506	up
D	A0A8C4LYY1	Broad substrate specificity ATP-binding cassette transporter ABCG2		18.3228	0.00436904	4.19557	up
C	A0A8C4LYY1	Broad substrate specificity ATP-binding cassette transporter ABCG2		30.5823	0.0187646	4.93462	up
B	A0A8C4LYY1	Broad substrate specificity ATP-binding cassette transporter ABCG2		33.0426	0.010348	5.04626	up
F_	A0A8C4LYY2	Protein disulfide-isomerase	TXNDC5	3.05916	0.00394232	1.61313	up
E	A0A8C4LYY2	Protein disulfide-isomerase	TXNDC5	5.98238	0.000323432	2.58072	up
D	A0A8C4LYY2	Protein disulfide-isomerase	TXNDC5	5.90684	0.0108374	2.56239	up
C	A0A8C4LYY2	Protein disulfide-isomerase	TXNDC5	4.48195	0.00773462	2.16413	up
G	A0A8C4M071	Sushi repeat containing protein X-linked	SRPX	20.5519	0.00448617	4.3612	up
F_	A0A8C4M071	Sushi repeat containing protein X-linked	SRPX	19.8253	1.11211e-05	4.30927	up
E	A0A8C4M071	Sushi repeat containing protein X-linked	SRPX	22.5577	0.00457213	4.49555	up
D	A0A8C4M071	Sushi repeat containing protein X-linked	SRPX	19.1558	0.0115663	4.25971	up
C	A0A8C4M071	Sushi repeat containing protein X-linked	SRPX	31.1325	3.16785e-05	4.96035	up
B	A0A8C4M071	Sushi repeat containing protein X-linked	SRPX	23.2665	0.0244231	4.54019	up
G	A0A8C4M0R7	VPS37B subunit of ESCRT-I	VPS37B	3.30846	0.0410232	1.72616	up
F_	A0A8C4M0R7	VPS37B subunit of ESCRT-I	VPS37B	2.76248	0.00409218	1.46597	up
B	A0A8C4M0R7	VPS37B subunit of ESCRT-I	VPS37B	3.69617	0.00448398	1.88603	up
G	A0A8C4M0Y5	BRO1 domain-containing protein BROX	BROX	6.80349	0.00969486	2.76628	up
F_	A0A8C4M0Y5	BRO1 domain-containing protein BROX	BROX	8.50831	0.000440542	3.08887	up
D	A0A8C4M0Y5	BRO1 domain-containing protein BROX	BROX	8.36574	0.00735002	3.06449	up
C	A0A8C4M0Y5	BRO1 domain-containing protein BROX	BROX	7.11522	0.026172	2.83091	up
G	A0A8C4M126	C-C motif chemokine	CCL28	6.73562	0.0458355	2.75181	up
F_	A0A8C4M126	C-C motif chemokine	CCL28	6.4197	0.0295109	2.68251	up
D	A0A8C4M126	C-C motif chemokine	CCL28	3.79067	0.0240589	1.92245	up
C	A0A8C4M126	C-C motif chemokine	CCL28	9.56126	0.00630746	3.2572	up
F_	A0A8C4M140	Glucosidase II alpha subunit	GANAB	7.14743	0.00345143	2.83742	up
E	A0A8C4M140	Glucosidase II alpha subunit	GANAB	7.96695	0.000525278	2.99403	up
D	A0A8C4M140	Glucosidase II alpha subunit	GANAB	4.29972	0.0264228	2.10424	up
B	A0A8C4M140	Glucosidase II alpha subunit	GANAB	3.9356	0.0200308	1.97658	up
G	A0A8C4M144	Mucin 15, cell surface associated	MUC15	2.50448	0.0180586	1.32451	up
F_	A0A8C4M144	Mucin 15, cell surface associated	MUC15	2.38674	0.0496595	1.25504	up
D	A0A8C4M144	Mucin 15, cell surface associated	MUC15	2.20804	0.00611405	1.14276	up
C	A0A8C4M144	Mucin 15, cell surface associated	MUC15	2.94447	0.00473596	1.55801	up
B	A0A8C4M144	Mucin 15, cell surface associated	MUC15	2.45779	0.0376204	1.29736	up
G	A0A8C4M1Q2	DnaJ heat shock protein family (Hsp40) member C3	DNAJC3	3.01947	3.03657e-05	1.59429	up
F_	A0A8C4M1Q2	DnaJ heat shock protein family (Hsp40) member C3	DNAJC3	2.8324	8.86588e-05	1.50203	up
E	A0A8C4M1Q2	DnaJ heat shock protein family (Hsp40) member C3	DNAJC3	3.31009	5.18289e-05	1.72687	up
D	A0A8C4M1Q2	DnaJ heat shock protein family (Hsp40) member C3	DNAJC3	2.7933	0.000983559	1.48197	up
C	A0A8C4M1Q2	DnaJ heat shock protein family (Hsp40) member C3	DNAJC3	2.72534	0.000242485	1.44644	up
B	A0A8C4M1Q2	DnaJ heat shock protein family (Hsp40) member C3	DNAJC3	2.6494	0.00439559	1.40567	up
F_	A0A8C4M1S4	Cellular communication network factor 1	CCN1	9.78357	0.0261298	3.29036	up
D	A0A8C4M1S4	Cellular communication network factor 1	CCN1	7.04008	0.0155333	2.81559	up
B	A0A8C4M1S4	Cellular communication network factor 1	CCN1	3.52342	0.0421848	1.81697	up
G	A0A8C4M223	Acyl-CoA synthetase long chain family member 3	ACSL3	7.50831	0.0444199	2.90849	up
F_	A0A8C4M223	Acyl-CoA synthetase long chain family member 3	ACSL3	8.84006	3.3929e-06	3.14406	up
E	A0A8C4M223	Acyl-CoA synthetase long chain family member 3	ACSL3	7.613	2.89549e-06	2.92847	up
D	A0A8C4M223	Acyl-CoA synthetase long chain family member 3	ACSL3	8.54243	0.00907063	3.09465	up
C	A0A8C4M223	Acyl-CoA synthetase long chain family member 3	ACSL3	7.93281	0.0213351	2.98783	up
B	A0A8C4M223	Acyl-CoA synthetase long chain family member 3	ACSL3	7.33876	0.000112213	2.87554	up
F_	A0A8C4M2Y7	RNA helicase		5.85862	0.0392856	2.55056	up
B	A0A8C4M2Y7	RNA helicase		5.10587	0.0399743	2.35216	up
F_	A0A8C4M394	Palmitoyl-protein thioesterase 2		3.10629	0.0246863	1.63519	up
E	A0A8C4M394	Palmitoyl-protein thioesterase 2		3.80483	0.00555901	1.92783	up
D	A0A8C4M394	Palmitoyl-protein thioesterase 2		3.05915	0.040194	1.61313	up
C	A0A8C4M394	Palmitoyl-protein thioesterase 2		3.91558	0.016718	1.96922	up
B	A0A8C4M394	Palmitoyl-protein thioesterase 2		4.29622	0.034806	2.10307	up
F_	A0A8C4M3A9	G protein subunit beta 1	GNB1	4.80782	0.0243736	2.26538	up
E	A0A8C4M3A9	G protein subunit beta 1	GNB1	3.5516	0.0165695	1.82847	up
D	A0A8C4M3A9	G protein subunit beta 1	GNB1	3.47463	0.0061289	1.79686	up
F_	A0A8C4M3C9	IST1 homolog		3.73202	0.0486741	1.89996	up
C	A0A8C4M3C9	IST1 homolog		5.1362	0.0125036	2.3607	up
G	A0A8C4M3W1	Extracellular matrix protein 2	ECM2	13.2202	0.0175592	3.72467	up
E	A0A8C4M3W1	Extracellular matrix protein 2	ECM2	15.699	0.00291622	3.9726	up
D	A0A8C4M3W1	Extracellular matrix protein 2	ECM2	9.07105	0.0112402	3.18127	up
C	A0A8C4M3W1	Extracellular matrix protein 2	ECM2	6.56019	0.0177997	2.71374	up
G	A0A8C4M3Y6	Phospholipase B-like	PLBD1	4.80739	0.00394962	2.26525	up
F_	A0A8C4M3Y6	Phospholipase B-like	PLBD1	3.50823	0.00029585	1.81074	up
E	A0A8C4M3Y6	Phospholipase B-like	PLBD1	4.31809	0.015693	2.11039	up
D	A0A8C4M3Y6	Phospholipase B-like	PLBD1	3.97857	3.82241e-05	1.99225	up
B	A0A8C4M3Y6	Phospholipase B-like	PLBD1	2.3829	0.002463	1.25272	up
F_	A0A8C4M4A6	Heme binding protein 1	HEBP1	7.8129	0.000719052	2.96586	up
E	A0A8C4M4A6	Heme binding protein 1	HEBP1	4.66822	0.00260709	2.22287	up
D	A0A8C4M4A6	Heme binding protein 1	HEBP1	5.06099	0.00291053	2.33942	up
C	A0A8C4M4A6	Heme binding protein 1	HEBP1	7.53809	0.0271314	2.9142	up
B	A0A8C4M4A6	Heme binding protein 1	HEBP1	6.7481	0.0172517	2.75448	up
E	A0A8C4M4B5	Glycosyltransferase 8 domain containing 1	GLT8D1	2.21238	0.0421823	1.1456	up
G	A0A8C4M4E5	Podocalyxin		1.63112	0.0366072	0.705861	up
C	A0A8C4M4Y3	Semaphorin 4D	SEMA4D	2.32654	0.00753646	1.21819	up
G	A0A8C4M4Z1	ST6 beta-galactoside alpha-2,6-sialyltransferase 1	ST6GAL1	4.71492	0.0103792	2.23723	up
F_	A0A8C4M4Z1	ST6 beta-galactoside alpha-2,6-sialyltransferase 1	ST6GAL1	5.04976	0.0108007	2.33622	up
E	A0A8C4M4Z1	ST6 beta-galactoside alpha-2,6-sialyltransferase 1	ST6GAL1	8.24538	0.0104674	3.04359	up
D	A0A8C4M4Z1	ST6 beta-galactoside alpha-2,6-sialyltransferase 1	ST6GAL1	8.45387	6.40178e-06	3.07961	up
C	A0A8C4M4Z1	ST6 beta-galactoside alpha-2,6-sialyltransferase 1	ST6GAL1	6.10494	0.0208835	2.60998	up
B	A0A8C4M4Z1	ST6 beta-galactoside alpha-2,6-sialyltransferase 1	ST6GAL1	4.77051	0.0443887	2.25414	up
F_	A0A8C4M5M5	Uncharacterized protein		16.5874	2.63355e-05	4.05202	up
E	A0A8C4M5M5	Uncharacterized protein		8.35686	0.00197178	3.06296	up
B	A0A8C4M5M5	Uncharacterized protein		16.2517	0.00266284	4.02252	up
G	A0A8C4M5P0	Calcium-transporting ATPase	ATP2B2	Inf	0	Inf	up
F_	A0A8C4M5P0	Calcium-transporting ATPase	ATP2B2	Inf	0	Inf	up
E	A0A8C4M5P0	Calcium-transporting ATPase	ATP2B2	Inf	0	Inf	up
D	A0A8C4M5P0	Calcium-transporting ATPase	ATP2B2	Inf	0	Inf	up
C	A0A8C4M5P0	Calcium-transporting ATPase	ATP2B2	Inf	0	Inf	up
C	A0A8C4M690	Protease associated domain containing 1	PRADC1	1.67391	0.0438284	0.743225	up
B	A0A8C4M6D6	ADP ribosylation factor like GTPase 15	ARL15	3.39649	0.000866279	1.76404	up
E	A0A8C4M7P6	Apolipoprotein C-II		2.02452	0.0118936	1.01758	up
D	A0A8C4M7P6	Apolipoprotein C-II		1.95099	0.0179706	0.964208	up
C	A0A8C4M7P6	Apolipoprotein C-II		2.67666	0.0352192	1.42043	up
F_	A0A8C4M7U6	Hyaluronan and proteoglycan link protein 3	HAPLN3	4.63279	0.00136258	2.21188	up
E	A0A8C4M7U6	Hyaluronan and proteoglycan link protein 3	HAPLN3	5.21978	0.000751456	2.38399	up
D	A0A8C4M7U6	Hyaluronan and proteoglycan link protein 3	HAPLN3	7.02022	1.95817e-05	2.81152	up
C	A0A8C4M7U6	Hyaluronan and proteoglycan link protein 3	HAPLN3	3.97598	0.00374414	1.99131	up
G	A0A8C4M816	Uncharacterized protein		2.77635	0.00637247	1.47319	up
F_	A0A8C4M816	Uncharacterized protein		2.48382	0.0037002	1.31256	up
E	A0A8C4M816	Uncharacterized protein		2.06936	0.00350708	1.04918	up
D	A0A8C4M816	Uncharacterized protein		1.87921	0.0418218	0.910122	up
C	A0A8C4M816	Uncharacterized protein		2.83355	0.00864747	1.50261	up
B	A0A8C4M816	Uncharacterized protein		2.16739	0.0117529	1.11596	up
G	A0A8C4M879	Peptidylglycine alpha-amidating monooxygenase	PAM	3.58742	0.000702904	1.84295	up
F_	A0A8C4M879	Peptidylglycine alpha-amidating monooxygenase	PAM	3.03776	0.000493151	1.60301	up
E	A0A8C4M879	Peptidylglycine alpha-amidating monooxygenase	PAM	3.29124	0.000175712	1.71863	up
D	A0A8C4M879	Peptidylglycine alpha-amidating monooxygenase	PAM	3.61599	0.0266039	1.85439	up
C	A0A8C4M879	Peptidylglycine alpha-amidating monooxygenase	PAM	2.41732	0.00288039	1.27341	up
G	A0A8C4M8A2	Alpha-mannosidase	MAN2A1	28.7613	0.00242546	4.84606	up
F_	A0A8C4M8A2	Alpha-mannosidase	MAN2A1	22.4815	0.043392	4.49066	up
E	A0A8C4M8A2	Alpha-mannosidase	MAN2A1	19.644	0.0019541	4.29602	up
D	A0A8C4M8A2	Alpha-mannosidase	MAN2A1	19.403	0.000150353	4.27821	up
C	A0A8C4M8A2	Alpha-mannosidase	MAN2A1	13.0966	0.000400399	3.71112	up
B	A0A8C4M8A2	Alpha-mannosidase	MAN2A1	8.11379	0.00257125	3.02038	up
C	A0A8C4M8Y1	Uncharacterized protein		1.61276	0.0463248	0.689534	up
D	A0A8C4M8Z6	Exo-alpha-sialidase	NEU1	1.96315	0.0124939	0.97317	up
B	A0A8C4M8Z6	Exo-alpha-sialidase	NEU1	1.89245	0.0288042	0.920253	up
G	A0A8C4M972	Chloride intracellular channel protein	CLIC1	1.74005	0.0114616	0.79913	up
F_	A0A8C4M972	Chloride intracellular channel protein	CLIC1	1.6849	0.0240822	0.752661	up
E	A0A8C4M972	Chloride intracellular channel protein	CLIC1	1.74211	0.0285821	0.800836	up
B	A0A8C4M972	Chloride intracellular channel protein	CLIC1	1.81642	0.0175395	0.861096	up
F_	A0A8C4M9J2	Triosephosphate isomerase	TPI1	2.16914	0.0331033	1.11712	up
C	A0A8C4M9J2	Triosephosphate isomerase	TPI1	2.0865	0.0492586	1.06108	up
G	A0A8C4MAL8	Inositol monophosphatase domain containing 1	BPNT2	2.72429	0.0467032	1.44588	up
G	A0A8C4MAP6	Cystatin A	CSTA	11.7377	0.00119945	3.55308	up
F_	A0A8C4MAP6	Cystatin A	CSTA	14.8048	0.00516379	3.88799	up
E	A0A8C4MAP6	Cystatin A	CSTA	9.93435	0.00180945	3.31243	up
D	A0A8C4MAP6	Cystatin A	CSTA	14.5845	0.00612723	3.86636	up
B	A0A8C4MAP6	Cystatin A	CSTA	6.62648	0.025847	2.72824	up
G	A0A8C4MAY9	RAB2A, member RAS oncogene family	RAB2A	8.17411	0.0180639	3.03106	up
F_	A0A8C4MAY9	RAB2A, member RAS oncogene family	RAB2A	6.3438	0.000103024	2.66535	up
E	A0A8C4MAY9	RAB2A, member RAS oncogene family	RAB2A	5.37132	0.00123849	2.42528	up
D	A0A8C4MAY9	RAB2A, member RAS oncogene family	RAB2A	5.18819	0.000344672	2.37523	up
C	A0A8C4MAY9	RAB2A, member RAS oncogene family	RAB2A	6.68398	0.000115648	2.74071	up
B	A0A8C4MAY9	RAB2A, member RAS oncogene family	RAB2A	6.63031	8.93075e-05	2.72908	up
G	A0A8C4MBA7	Syndecan binding protein	SDCBP	2.8732	0.000498822	1.52266	up
F_	A0A8C4MBA7	Syndecan binding protein	SDCBP	2.65534	0.00112071	1.40889	up
E	A0A8C4MBA7	Syndecan binding protein	SDCBP	2.90906	9.14761e-05	1.54055	up
D	A0A8C4MBA7	Syndecan binding protein	SDCBP	2.46504	0.00067023	1.30161	up
C	A0A8C4MBA7	Syndecan binding protein	SDCBP	3.23	6.48482e-05	1.69154	up
B	A0A8C4MBA7	Syndecan binding protein	SDCBP	2.89813	0.000822468	1.53512	up
G	A0A8C4MBB5	Tyrosine-protein kinase	LYN	11.4667	0.000268144	3.51938	up
F_	A0A8C4MBB5	Tyrosine-protein kinase	LYN	9.57594	0.000150913	3.25941	up
E	A0A8C4MBB5	Tyrosine-protein kinase	LYN	11.4249	3.87338e-05	3.51411	up
D	A0A8C4MBB5	Tyrosine-protein kinase	LYN	10.768	7.82416e-05	3.42868	up
C	A0A8C4MBB5	Tyrosine-protein kinase	LYN	13.4995	3.1402e-05	3.75484	up
B	A0A8C4MBB5	Tyrosine-protein kinase	LYN	10.4045	0.000917435	3.37913	up
F_	A0A8C4MBF6	Desmocollin 3	DSC3	5.53323	0.0206575	2.46812	up
E	A0A8C4MBF6	Desmocollin 3	DSC3	4.17929	0.00841786	2.06326	up
D	A0A8C4MBF6	Desmocollin 3	DSC3	3.07886	0.0184279	1.6224	up
B	A0A8C4MBF6	Desmocollin 3	DSC3	6.45127	0.0221832	2.68958	up
E	A0A8C4MBV9	Secretion associated Ras related GTPase 1A	SAR1A	2.64381	9.72831e-05	1.40262	up
D	A0A8C4MBV9	Secretion associated Ras related GTPase 1A	SAR1A	2.64417	0.00581343	1.40281	up
F_	A0A8C4MC46	Procollagen-proline 4-dioxygenase	P4HA1	Inf	0	Inf	up
E	A0A8C4MC46	Procollagen-proline 4-dioxygenase	P4HA1	Inf	0	Inf	up
B	A0A8C4MC46	Procollagen-proline 4-dioxygenase	P4HA1	Inf	0	Inf	up
G	A0A8C4MCG4	Joining chain of multimeric IgA and IgM	JCHAIN	4.05799	0.000391588	2.02077	up
F_	A0A8C4MCG4	Joining chain of multimeric IgA and IgM	JCHAIN	3.92913	0.000523968	1.97421	up
E	A0A8C4MCG4	Joining chain of multimeric IgA and IgM	JCHAIN	4.66978	1.75588e-05	2.22335	up
D	A0A8C4MCG4	Joining chain of multimeric IgA and IgM	JCHAIN	4.32786	0.000149411	2.11365	up
C	A0A8C4MCG4	Joining chain of multimeric IgA and IgM	JCHAIN	4.10666	2.07749e-05	2.03796	up
B	A0A8C4MCG4	Joining chain of multimeric IgA and IgM	JCHAIN	2.72747	0.00661275	1.44756	up
G	A0A8C4MD16	Transmembrane protein 59	TMEM59	2.59358	0.00638461	1.37494	up
F_	A0A8C4MD16	Transmembrane protein 59	TMEM59	2.4956	0.0018627	1.31939	up
E	A0A8C4MD16	Transmembrane protein 59	TMEM59	3.37811	0.0106945	1.75621	up
D	A0A8C4MD16	Transmembrane protein 59	TMEM59	3.02366	0.010616	1.59629	up
C	A0A8C4MD16	Transmembrane protein 59	TMEM59	3.45018	0.000385299	1.78667	up
B	A0A8C4MDF4	Syntaxin binding protein 2	STXBP2	3.61547	0.0360247	1.85418	up
B	A0A8C4MDU8	Glutathione peroxidase	GPX7	2.55213	0.0416226	1.3517	up
G	A0A8C4MDZ9	Platelet glycoprotein 4	CD36	10.0642	3.60443e-06	3.33117	up
F_	A0A8C4MDZ9	Platelet glycoprotein 4	CD36	10.1718	8.05424e-06	3.34651	up
E	A0A8C4MDZ9	Platelet glycoprotein 4	CD36	8.79757	9.10049e-05	3.13711	up
D	A0A8C4MDZ9	Platelet glycoprotein 4	CD36	8.19224	0.00014445	3.03426	up
C	A0A8C4MDZ9	Platelet glycoprotein 4	CD36	9.17159	0.0087125	3.19717	up
B	A0A8C4MDZ9	Platelet glycoprotein 4	CD36	12.0745	0.0018351	3.5939	up
D	A0A8C4MF71	G protein subunit beta 2	GNB2	1.84078	0.0448092	0.880317	up
B	A0A8C4MF71	G protein subunit beta 2	GNB2	2.68907	0.0207754	1.4271	up
D	A0A8C4MFM1	Programmed cell death 6	PDCD6	Inf	0	Inf	up
G	A0A8C4MFR8	Milk fat globule-EGF factor 8 protein	MFGE8	6.5375	8.19086e-05	2.70874	up
F_	A0A8C4MFR8	Milk fat globule-EGF factor 8 protein	MFGE8	5.62916	0.000714712	2.49292	up
E	A0A8C4MFR8	Milk fat globule-EGF factor 8 protein	MFGE8	4.627	0.00030679	2.21008	up
D	A0A8C4MFR8	Milk fat globule-EGF factor 8 protein	MFGE8	4.59118	4.42104e-05	2.19887	up
C	A0A8C4MFR8	Milk fat globule-EGF factor 8 protein	MFGE8	5.74986	0.0168474	2.52353	up
B	A0A8C4MFR8	Milk fat globule-EGF factor 8 protein	MFGE8	7.07997	0.00720961	2.82374	up
E	A0A8C4MFX7	Profilin		2.0333	0.00509335	1.02382	up
C	A0A8C4MFX7	Profilin		1.93611	0.00518959	0.95316	up
B	A0A8C4MFX7	Profilin		2.60895	0.000125507	1.38347	up
E	A0A8C4MGI7	Ceramidase	ASAH1	2.35321	0.0115928	1.23463	up
D	A0A8C4MGM0	Protein GOLM2	GOLM2	1.81232	0.0463136	0.857839	up
G	A0A8C4MGR3	Torsin family 4 member A	TOR4A	2.20071	0.0216263	1.13797	up
E	A0A8C4MGR3	Torsin family 4 member A	TOR4A	1.92767	0.022261	0.946857	up
G	A0A8C4MH11	Lipocln_cytosolic_FA-bd_dom domain-containing protein		Inf	0	Inf	up
F_	A0A8C4MH11	Lipocln_cytosolic_FA-bd_dom domain-containing protein		Inf	0	Inf	up
E	A0A8C4MH11	Lipocln_cytosolic_FA-bd_dom domain-containing protein		Inf	0	Inf	up
D	A0A8C4MH11	Lipocln_cytosolic_FA-bd_dom domain-containing protein		Inf	0	Inf	up
C	A0A8C4MH11	Lipocln_cytosolic_FA-bd_dom domain-containing protein		Inf	0	Inf	up
B	A0A8C4MH11	Lipocln_cytosolic_FA-bd_dom domain-containing protein		Inf	0	Inf	up
G	A0A8C4MHR2	Chordin like 2	CHRDL2	1.83059	0.00409602	0.872307	up
E	A0A8C4MHR2	Chordin like 2	CHRDL2	2.16533	0.00503187	1.11459	up
D	A0A8C4MHR2	Chordin like 2	CHRDL2	2.10203	0.0429085	1.07178	up
B	A0A8C4MHR2	Chordin like 2	CHRDL2	1.99509	0.00161395	0.996455	up
G	A0A8C4MHS2	Lipocln_cytosolic_FA-bd_dom domain-containing protein		2.9943	0.000286267	1.58222	up
F_	A0A8C4MHS2	Lipocln_cytosolic_FA-bd_dom domain-containing protein		3.16536	0.0228117	1.66237	up
E	A0A8C4MHS2	Lipocln_cytosolic_FA-bd_dom domain-containing protein		3.1853	8.94685e-06	1.67143	up
D	A0A8C4MHS2	Lipocln_cytosolic_FA-bd_dom domain-containing protein		2.95378	5.45186e-05	1.56256	up
C	A0A8C4MHS2	Lipocln_cytosolic_FA-bd_dom domain-containing protein		2.8872	0.0225113	1.52967	up
E	A0A8C4MHY0	Long-chain-fatty-acid--CoA ligase	ACSL1	61.3282	0.00674248	5.93848	up
D	A0A8C4MHY0	Long-chain-fatty-acid--CoA ligase	ACSL1	31.9281	0.00804243	4.99676	up
C	A0A8C4MHY0	Long-chain-fatty-acid--CoA ligase	ACSL1	45.6638	0.00816161	5.51298	up
B	A0A8C4MHY0	Long-chain-fatty-acid--CoA ligase	ACSL1	44.5784	0.0113475	5.47827	up
F_	A0A8C4MI65	Jumonji domain containing 8	JMJD8	3.1434	0.0249451	1.65233	up
E	A0A8C4MI65	Jumonji domain containing 8	JMJD8	3.82006	0.00487565	1.93359	up
B	A0A8C4MI88	Peptidyl-prolyl cis-trans isomerase		2.12549	0.0298991	1.08779	up
G	A0A8C4MIE3	Zinc finger MYND-type containing 15	ZMYND15	3.99089	0.0301965	1.99671	up
E	A0A8C4MIE3	Zinc finger MYND-type containing 15	ZMYND15	3.69172	0.0204817	1.88429	up
D	A0A8C4MIE3	Zinc finger MYND-type containing 15	ZMYND15	4.14384	0.035049	2.05097	up
C	A0A8C4MIE3	Zinc finger MYND-type containing 15	ZMYND15	4.83705	0.000458251	2.27413	up
C	A0A8C4MIH3	Rab GDP dissociation inhibitor	GDI1	1.59418	0.00879038	0.672811	up
E	A0A8C4MJ90	Phosphatidylethanolamine binding protein 4	PEBP4	4.16108	0.00760392	2.05696	up
D	A0A8C4MJ90	Phosphatidylethanolamine binding protein 4	PEBP4	3.10989	0.019988	1.63686	up
B	A0A8C4MJ90	Phosphatidylethanolamine binding protein 4	PEBP4	3.43349	0.0307337	1.77968	up
E	A0A8C4MJF1	Metalloendopeptidase	BMP1	1.99652	0.00138873	0.997485	up
D	A0A8C4MJF1	Metalloendopeptidase	BMP1	1.90781	0.00154962	0.931921	up
C	A0A8C4MJF1	Metalloendopeptidase	BMP1	2.33149	0.0229213	1.22126	up
B	A0A8C4MJF1	Metalloendopeptidase	BMP1	2.42221	0.000127519	1.27632	up
G	A0A8C4MJS9	Complement C1r subcomponent like	C1RL	3.16151	0.006615	1.66061	up
F_	A0A8C4MJS9	Complement C1r subcomponent like	C1RL	2.83329	0.00323385	1.50248	up
E	A0A8C4MJS9	Complement C1r subcomponent like	C1RL	3.2361	0.0438564	1.69426	up
D	A0A8C4MJS9	Complement C1r subcomponent like	C1RL	4.32485	0.0160577	2.11265	up
C	A0A8C4MJS9	Complement C1r subcomponent like	C1RL	3.90352	7.49069e-05	1.96478	up
B	A0A8C4MJS9	Complement C1r subcomponent like	C1RL	5.93737	0.0186933	2.56982	up
G	A0A8C4MJV8	Aminopeptidase	ERAP2	8.69242	0.0129611	3.11976	up
F_	A0A8C4MJV8	Aminopeptidase	ERAP2	6.65439	0.0021688	2.73431	up
D	A0A8C4MJV8	Aminopeptidase	ERAP2	9.96649	0.00424194	3.31709	up
C	A0A8C4MJV8	Aminopeptidase	ERAP2	7.27305	1.40074e-05	2.86256	up
C	A0A8C4MK13	Protein tweety homolog	TTYH2	3.48179	0.0125087	1.79983	up
G	A0A8C4MLB9	Cathepsin B	CTSB	11.1845	4.73678e-07	3.48343	up
F_	A0A8C4MLB9	Cathepsin B	CTSB	11.5265	0.00323308	3.52688	up
E	A0A8C4MLB9	Cathepsin B	CTSB	11.2934	0.00451406	3.49741	up
D	A0A8C4MLB9	Cathepsin B	CTSB	11.7355	0.00668277	3.55281	up
C	A0A8C4MLB9	Cathepsin B	CTSB	7.48377	0.00399548	2.90376	up
B	A0A8C4MLB9	Cathepsin B	CTSB	7.00696	2.29033e-05	2.80879	up
G	A0A8C4MLM3	Glucosylceramidase	GBA	4.70881	0.00555385	2.23536	up
F_	A0A8C4MLM3	Glucosylceramidase	GBA	4.38162	5.46951e-07	2.13146	up
E	A0A8C4MLM3	Glucosylceramidase	GBA	4.97737	0.00530172	2.31538	up
D	A0A8C4MLM3	Glucosylceramidase	GBA	6.18593	0.00321813	2.62899	up
C	A0A8C4MLM3	Glucosylceramidase	GBA	4.23545	0.0187301	2.08251	up
B	A0A8C4MLM3	Glucosylceramidase	GBA	6.7197	0.00257601	2.7484	up
E	A0A8C4MN72	Uncharacterized protein		2.00001	0.0262112	1.00001	up
B	A0A8C4MN72	Uncharacterized protein		3.43278	0.0275201	1.77938	up
G	A0A8C4MN83	Peptidylprolyl isomerase	FKBP2	Inf	0	Inf	up
E	A0A8C4MN83	Peptidylprolyl isomerase	FKBP2	Inf	0	Inf	up
D	A0A8C4MN83	Peptidylprolyl isomerase	FKBP2	Inf	0	Inf	up
C	A0A8C4MN83	Peptidylprolyl isomerase	FKBP2	Inf	0	Inf	up
B	A0A8C4MN83	Peptidylprolyl isomerase	FKBP2	Inf	0	Inf	up
E	A0A8C4MPY2	Uncharacterized protein		2.45791	0.00468451	1.29743	up
G	A0A8C4MQG6	Transforming growth factor beta	TGFB3	4.46316	0.000326621	2.15806	up
F_	A0A8C4MQG6	Transforming growth factor beta	TGFB3	3.78753	0.000517652	1.92126	up
E	A0A8C4MQG6	Transforming growth factor beta	TGFB3	4.53417	0.0106511	2.18084	up
D	A0A8C4MQG6	Transforming growth factor beta	TGFB3	5.11831	0.012367	2.35567	up
C	A0A8C4MQG6	Transforming growth factor beta	TGFB3	3.38044	0.00404808	1.75721	up
B	A0A8C4MQG6	Transforming growth factor beta	TGFB3	3.74613	0.0277359	1.9054	up
F_	A0A8C4MRC9	CD44 antigen	CD44	1.68271	0.00970353	0.750785	up
E	A0A8C4MRC9	CD44 antigen	CD44	1.64783	0.0194613	0.720565	up
D	A0A8C4MRC9	CD44 antigen	CD44	1.51411	0.0055622	0.598473	up
C	A0A8C4MRC9	CD44 antigen	CD44	1.89199	0.00626429	0.919906	up
B	A0A8C4MRC9	CD44 antigen	CD44	1.77598	0.00603529	0.828613	up
G	A0A8C4MRH2	Carboxylic ester hydrolase	BCHE	1.82101	0.0278424	0.864737	up
F_	A0A8C4MRH2	Carboxylic ester hydrolase	BCHE	2.32301	0.0139229	1.21599	up
E	A0A8C4MRH2	Carboxylic ester hydrolase	BCHE	2.22388	0.0343108	1.15308	up
D	A0A8C4MRH2	Carboxylic ester hydrolase	BCHE	2.58525	0.00100471	1.37031	up
C	A0A8C4MRH2	Carboxylic ester hydrolase	BCHE	2.51456	0.0162425	1.33031	up
B	A0A8C4MRH2	Carboxylic ester hydrolase	BCHE	2.90543	0.00224148	1.53875	up
F_	A0A8C4MRR0	Heat shock protein 90 beta family member 1	HSP90B1	1.94928	0.0151651	0.962943	up
E	A0A8C4MRR0	Heat shock protein 90 beta family member 1	HSP90B1	2.63939	0.00075903	1.40021	up
D	A0A8C4MRR0	Heat shock protein 90 beta family member 1	HSP90B1	2.51667	0.0144893	1.33152	up
C	A0A8C4MRR0	Heat shock protein 90 beta family member 1	HSP90B1	2.9775	0.00399651	1.5741	up
B	A0A8C4MRR0	Heat shock protein 90 beta family member 1	HSP90B1	3.30473	0.0243425	1.72453	up
G	A0A8C4MRS7	Cadherin-1	CDH1	2.05325	0.000352412	1.03791	up
F_	A0A8C4MRS7	Cadherin-1	CDH1	1.68647	0.0117645	0.754005	up
E	A0A8C4MRS7	Cadherin-1	CDH1	1.58511	0.00589231	0.664583	up
D	A0A8C4MRS7	Cadherin-1	CDH1	1.77139	0.00253284	0.824886	up
C	A0A8C4MRS7	Cadherin-1	CDH1	1.57226	0.00879308	0.652838	up
C	A0A8C4MRW5	Torsin family 2 member A	TOR2A	3.23078	0.00279565	1.69188	up
F_	A0A8C4MRW9	SIL1 nucleotide exchange factor	SIL1	2.24301	0.00676507	1.16544	up
E	A0A8C4MRW9	SIL1 nucleotide exchange factor	SIL1	2.72546	0.0302426	1.4465	up
D	A0A8C4MRW9	SIL1 nucleotide exchange factor	SIL1	3.38659	4.44477e-05	1.75983	up
C	A0A8C4MRW9	SIL1 nucleotide exchange factor	SIL1	2.86255	0.035937	1.5173	up
B	A0A8C4MRW9	SIL1 nucleotide exchange factor	SIL1	2.83628	0.000340985	1.504	up
G	A0A8C4MS48	Hexose-6-phosphate dehydrogenase/glucose 1-dehydrogenase	H6PD	4.99846	9.58013e-05	2.32148	up
F_	A0A8C4MS48	Hexose-6-phosphate dehydrogenase/glucose 1-dehydrogenase	H6PD	4.45306	0.00363732	2.1548	up
E	A0A8C4MS48	Hexose-6-phosphate dehydrogenase/glucose 1-dehydrogenase	H6PD	4.13338	0.00170578	2.04732	up
D	A0A8C4MS48	Hexose-6-phosphate dehydrogenase/glucose 1-dehydrogenase	H6PD	3.48291	0.00127261	1.80029	up
C	A0A8C4MS48	Hexose-6-phosphate dehydrogenase/glucose 1-dehydrogenase	H6PD	2.7362	0.00781509	1.45217	up
B	A0A8C4MS48	Hexose-6-phosphate dehydrogenase/glucose 1-dehydrogenase	H6PD	2.10636	0.0147688	1.07475	up
G	A0A8C4MSK0	Vesicle-fusing ATPase		6.11662	0.000112608	2.61274	up
F_	A0A8C4MSK0	Vesicle-fusing ATPase		4.85087	0.0263589	2.27824	up
E	A0A8C4MSK0	Vesicle-fusing ATPase		4.30728	0.00215529	2.10678	up
D	A0A8C4MSK0	Vesicle-fusing ATPase		4.16892	0.00314133	2.05967	up
F_	A0A8C4MSR3	Perilipin	PLIN2	16.1041	0.0166185	4.00936	up
E	A0A8C4MSR3	Perilipin	PLIN2	14.5128	3.14709e-06	3.85926	up
D	A0A8C4MSR3	Perilipin	PLIN2	13.1959	0.00135673	3.72202	up
C	A0A8C4MSR3	Perilipin	PLIN2	17.1096	0.0385901	4.09673	up
B	A0A8C4MSR3	Perilipin	PLIN2	13.1858	0.00419247	3.72092	up
G	A0A8C4MST2	Transforming growth factor-beta-induced protein ig-h3	TGFBI	21.0091	0.00859261	4.39294	up
F_	A0A8C4MST2	Transforming growth factor-beta-induced protein ig-h3	TGFBI	23.4001	0.00300499	4.54844	up
E	A0A8C4MST2	Transforming growth factor-beta-induced protein ig-h3	TGFBI	23.8126	0.000313368	4.57365	up
D	A0A8C4MST2	Transforming growth factor-beta-induced protein ig-h3	TGFBI	21.3484	0.000285613	4.41606	up
C	A0A8C4MST2	Transforming growth factor-beta-induced protein ig-h3	TGFBI	31.0288	0.00462654	4.95554	up
B	A0A8C4MST2	Transforming growth factor-beta-induced protein ig-h3	TGFBI	26.8458	0.0020376	4.74662	up
G	A0A8C4MSY6	Tumor protein D52		3.17284	0.0205598	1.66578	up
F_	A0A8C4MSY6	Tumor protein D52		4.77131	0.0200595	2.25438	up
E	A0A8C4MSY6	Tumor protein D52		4.5567	0.0209946	2.18799	up
C	A0A8C4MSY6	Tumor protein D52		4.75589	0.0232106	2.24972	up
B	A0A8C4MSY6	Tumor protein D52		3.87466	0.0244166	1.95407	up
F_	A0A8C4MTS2	Serpin family A member 11	SERPINA11	8.66908	0.0456096	3.11588	up
E	A0A8C4MTS2	Serpin family A member 11	SERPINA11	10.9645	0.0160463	3.45476	up
D	A0A8C4MTS8	Ezrin	EZR	2.41225	0.0157474	1.27038	up
C	A0A8C4MTS8	Ezrin	EZR	2.37974	0.0245337	1.2508	up
G	A0A8C4MTU1	Alpha-galactosidase	GLA	2.19471	0.00228659	1.13403	up
F_	A0A8C4MTU1	Alpha-galactosidase	GLA	2.03701	0.000353169	1.02646	up
E	A0A8C4MTU1	Alpha-galactosidase	GLA	2.40632	0.00187528	1.26683	up
D	A0A8C4MTU1	Alpha-galactosidase	GLA	2.31562	0.000334329	1.2114	up
C	A0A8C4MTU1	Alpha-galactosidase	GLA	1.89225	0.00692436	0.920103	up
B	A0A8C4MTU1	Alpha-galactosidase	GLA	2.01502	0.0025042	1.0108	up
G	A0A8C4MTX7	CutA divalent cation tolerance homolog	CUTA	7.87203	6.58619e-05	2.97674	up
F_	A0A8C4MTX7	CutA divalent cation tolerance homolog	CUTA	7.58365	2.66071e-06	2.92289	up
E	A0A8C4MTX7	CutA divalent cation tolerance homolog	CUTA	9.02812	0.016643	3.17442	up
D	A0A8C4MTX7	CutA divalent cation tolerance homolog	CUTA	9.73622	5.24996e-05	3.28336	up
C	A0A8C4MTX7	CutA divalent cation tolerance homolog	CUTA	7.75119	0.00190503	2.95442	up
B	A0A8C4MTX7	CutA divalent cation tolerance homolog	CUTA	7.95895	0.000716327	2.99258	up
C	A0A8C4MU73	T-complex protein 1 subunit gamma	CCT3	2.16365	0.0242929	1.11347	up
F_	A0A8C4MUT7	Aminopeptidase	ERAP1	1.68751	0.0353376	0.754899	up
E	A0A8C4MUT7	Aminopeptidase	ERAP1	2.98344	0.0304772	1.57698	up
B	A0A8C4MUT7	Aminopeptidase	ERAP1	1.98834	0.0389911	0.991562	up
C	A0A8C4MUX7	Tetratricopeptide repeat protein 38	TTC38	16.7689	0.00624084	4.06772	up
G	A0A8C4MW33	TNF superfamily member 13	TNFSF13	Inf	0	Inf	up
F_	A0A8C4MW33	TNF superfamily member 13	TNFSF13	Inf	0	Inf	up
E	A0A8C4MW33	TNF superfamily member 13	TNFSF13	Inf	0	Inf	up
D	A0A8C4MW33	TNF superfamily member 13	TNFSF13	Inf	0	Inf	up
C	A0A8C4MW33	TNF superfamily member 13	TNFSF13	Inf	0	Inf	up
B	A0A8C4MW33	TNF superfamily member 13	TNFSF13	Inf	0	Inf	up
F_	A0A8C4MWP7	DEFSN domain-containing protein		6.61961	0.00887701	2.72675	up
D	A0A8C4MWP7	DEFSN domain-containing protein		4.58698	0.00209567	2.19754	up
B	A0A8C4MWP7	DEFSN domain-containing protein		3.57459	0.0397174	1.83778	up
G	A0A8C4MXD2	Calcyphosine	CAPS	3.61258	0.00808141	1.85303	up
F_	A0A8C4MXD2	Calcyphosine	CAPS	3.66124	0.0053691	1.87233	up
E	A0A8C4MXD2	Calcyphosine	CAPS	4.7782	0.00629209	2.25647	up
D	A0A8C4MXD2	Calcyphosine	CAPS	2.85276	0.011813	1.51236	up
C	A0A8C4MXD2	Calcyphosine	CAPS	3.75543	0.00578597	1.90898	up
G	A0A8C4MYN7	GNAS complex locus		4.93617	0.0372751	2.30339	up
F_	A0A8C4MYN7	GNAS complex locus		4.15477	3.71427e-05	2.05477	up
D	A0A8C4MYN7	GNAS complex locus		3.78336	0.0232849	1.91967	up
C	A0A8C4MYN7	GNAS complex locus		4.23587	0.00138434	2.08266	up
B	A0A8C4MYN7	GNAS complex locus		5.62901	0.000191404	2.49288	up
G	A0A8C4MYQ3	Polypeptide N-acetylgalactosaminyltransferase	GALNT12	2.3608	0.0434863	1.23928	up
C	A0A8C4MYQ3	Polypeptide N-acetylgalactosaminyltransferase	GALNT12	3.66266	0.00353029	1.87289	up
G	A0A8C4MYT3	Uncharacterized protein		4.60228	1.19546e-05	2.20235	up
F_	A0A8C4MYT3	Uncharacterized protein		3.74414	0.00412582	1.90464	up
E	A0A8C4MYT3	Uncharacterized protein		4.10084	0.00435099	2.03592	up
D	A0A8C4MYT3	Uncharacterized protein		3.72551	6.23905e-05	1.89744	up
C	A0A8C4MYT3	Uncharacterized protein		3.41326	5.03995e-05	1.77115	up
B	A0A8C4MYT3	Uncharacterized protein		3.13567	0.00041983	1.64877	up
G	A0A8C4MYU5	Dipeptidyl peptidase 9	DPP9	2.89407	0.00110179	1.5331	up
F_	A0A8C4MYU5	Dipeptidyl peptidase 9	DPP9	2.08237	0.00390598	1.05823	up
D	A0A8C4MYU5	Dipeptidyl peptidase 9	DPP9	2.91639	0.0216438	1.54418	up
G	A0A8C4MZR0	Uncharacterized protein		13.9008	0.0138417	3.79709	up
D	A0A8C4MZR0	Uncharacterized protein		28.8901	0.00596765	4.8525	up
G	A0A8C4N0C1	SRP receptor subunit alpha	SRPRA	4.33708	0.0185094	2.11672	up
F_	A0A8C4N0C1	SRP receptor subunit alpha	SRPRA	2.87897	0.0443957	1.52555	up
E	A0A8C4N0C1	SRP receptor subunit alpha	SRPRA	3.23347	0.0351478	1.69308	up
D	A0A8C4N0C1	SRP receptor subunit alpha	SRPRA	4.41943	0.000255134	2.14386	up
B	A0A8C4N0C1	SRP receptor subunit alpha	SRPRA	5.14028	0.00174725	2.36185	up
F_	A0A8C4N4Y0	G protein subunit alpha 11	GNA11	2.06244	0.0359131	1.04435	up
C	A0A8C4N4Y0	G protein subunit alpha 11	GNA11	2.14281	0.0492787	1.0995	up
B	A0A8C4N4Y0	G protein subunit alpha 11	GNA11	2.36205	0.0187614	1.24004	up
G	A0A8C4N5U2	Uncharacterized protein		6.19907	4.92377e-05	2.63205	up
F_	A0A8C4N5U2	Uncharacterized protein		5.35312	0.00950317	2.42038	up
E	A0A8C4N5U2	Uncharacterized protein		5.31326	0.000233057	2.4096	up
D	A0A8C4N5U2	Uncharacterized protein		5.68524	0.00507355	2.50722	up
C	A0A8C4N5U2	Uncharacterized protein		5.37106	0.0128748	2.42521	up
B	A0A8C4N5U2	Uncharacterized protein		6.1212	0.0215687	2.61382	up
E	A0A8C4N6N9	Eukaryotic translation elongation factor 2	EEF2	2.48774	0.0118644	1.31483	up
D	A0A8C4N6N9	Eukaryotic translation elongation factor 2	EEF2	2.13392	0.0221186	1.09351	up
C	A0A8C4N6N9	Eukaryotic translation elongation factor 2	EEF2	2.18515	0.00791067	1.12773	up
B	A0A8C4N6N9	Eukaryotic translation elongation factor 2	EEF2	3.12137	0.000210838	1.64218	up
G	A0A8C4N7S9	Copper transport protein	SLC31A1	Inf	0	Inf	up
E	A0A8C4N7S9	Copper transport protein	SLC31A1	Inf	0	Inf	up
B	A0A8C4N7S9	Copper transport protein	SLC31A1	Inf	0	Inf	up
B	A0A8C4PEZ6	Endoplasmic reticulum lectin 1	ERLEC1	Inf	0	Inf	up
G	A0A8C4PFQ4	Sphingomyelin phosphodiesterase	SMPD1	3.21214	0.00627247	1.68353	up
F_	A0A8C4PFQ4	Sphingomyelin phosphodiesterase	SMPD1	3.00561	0.000518811	1.58766	up
E	A0A8C4PFQ4	Sphingomyelin phosphodiesterase	SMPD1	2.57276	0.00035419	1.36332	up
D	A0A8C4PFQ4	Sphingomyelin phosphodiesterase	SMPD1	2.30016	0.000748844	1.20174	up
C	A0A8C4PFQ4	Sphingomyelin phosphodiesterase	SMPD1	2.66309	0.0120464	1.4131	up
B	A0A8C4PFQ4	Sphingomyelin phosphodiesterase	SMPD1	1.94864	0.00494793	0.962466	up
E	A0A8C4PFT6	Family with sequence similarity 3 member D	FAM3D	2.86409	0.0346658	1.51808	up
D	A0A8C4PFT6	Family with sequence similarity 3 member D	FAM3D	2.72203	0.0115161	1.44468	up
C	A0A8C4PFT6	Family with sequence similarity 3 member D	FAM3D	2.86522	0.00174669	1.51865	up
B	A0A8C4PFT6	Family with sequence similarity 3 member D	FAM3D	1.84122	0.0331777	0.880663	up
G	A0A8C4PGI4	Uncharacterized protein		14.2414	0.000949315	3.83202	up
F_	A0A8C4PGI4	Uncharacterized protein		10.8348	0.0024309	3.4376	up
E	A0A8C4PGI4	Uncharacterized protein		12.767	0.00563374	3.67435	up
D	A0A8C4PGI4	Uncharacterized protein		12.3308	0.000587548	3.6242	up
C	A0A8C4PGI4	Uncharacterized protein		10.7693	0.0154862	3.42885	up
B	A0A8C4PGI4	Uncharacterized protein		7.64911	0.00616048	2.93529	up
C	A0A8C4PGU5	G protein subunit alpha i3	GNAI3	2.58623	0.0348716	1.37085	up
B	A0A8C4PGU5	G protein subunit alpha i3	GNAI3	3.60235	0.0495659	1.84894	up
G	A0A8C4PHN1	Tetraspanin	TSPAN6	7.74371	0.00509966	2.95303	up
F_	A0A8C4PHN1	Tetraspanin	TSPAN6	5.21005	0.00302684	2.3813	up
D	A0A8C4PHN1	Tetraspanin	TSPAN6	2.55613	0.037416	1.35396	up
C	A0A8C4PHN1	Tetraspanin	TSPAN6	4.79046	0.00216253	2.26016	up
G	A0A8C4PI07	Immunoglobulin heavy constant mu	IGHM	2.61346	0.00978137	1.38596	up
F_	A0A8C4PI07	Immunoglobulin heavy constant mu	IGHM	2.38188	0.023727	1.2521	up
D	A0A8C4PI07	Immunoglobulin heavy constant mu	IGHM	1.9431	0.0312994	0.958356	up
C	A0A8C4PI07	Immunoglobulin heavy constant mu	IGHM	2.51402	3.37947e-05	1.33	up
F_	A0A8C4PI50	G protein subunit alpha q	GNAQ	1.80758	0.0482761	0.854056	up
C	A0A8C4PI50	G protein subunit alpha q	GNAQ	1.84586	0.032332	0.884291	up
G	A0A8C4PIE3	Beta-hexosaminidase		2.03477	0.00116477	1.02487	up
F_	A0A8C4PIE3	Beta-hexosaminidase		2.0551	0.017611	1.03921	up
E	A0A8C4PIE3	Beta-hexosaminidase		1.893	0.00317417	0.920671	up
D	A0A8C4PIE3	Beta-hexosaminidase		2.20697	0.0082431	1.14207	up
C	A0A8C4PIE3	Beta-hexosaminidase		2.34893	0.00108567	1.232	up
B	A0A8C4PIE3	Beta-hexosaminidase		2.49278	0.00881404	1.31776	up
G	A0A8C4PIJ9	Methyltransferase like 7A		5.28062	0.000816239	2.40071	up
F_	A0A8C4PIJ9	Methyltransferase like 7A		5.52257	0.0185481	2.46534	up
E	A0A8C4PIJ9	Methyltransferase like 7A		4.99522	0.0272904	2.32055	up
D	A0A8C4PIJ9	Methyltransferase like 7A		5.63005	0.0197712	2.49315	up
C	A0A8C4PIJ9	Methyltransferase like 7A		5.10783	0.0202406	2.35271	up
B	A0A8C4PIJ9	Methyltransferase like 7A		3.18962	0.0118209	1.67339	up
G	A0A8C4PIV7	alpha-1,2-Mannosidase	MAN1A2	9.22629	0.00379328	3.20575	up
F_	A0A8C4PIV7	alpha-1,2-Mannosidase	MAN1A2	8.82881	0.00178275	3.14222	up
E	A0A8C4PIV7	alpha-1,2-Mannosidase	MAN1A2	8.91677	0.00509179	3.15652	up
D	A0A8C4PIV7	alpha-1,2-Mannosidase	MAN1A2	9.81877	0.0176149	3.29554	up
C	A0A8C4PIV7	alpha-1,2-Mannosidase	MAN1A2	9.44106	1.4674e-05	3.23895	up
B	A0A8C4PIV7	alpha-1,2-Mannosidase	MAN1A2	6.57754	6.10196e-05	2.71755	up
B	A0A8C4PJF3	Uncharacterized protein		Inf	0	Inf	up
G	A0A8C4PJR0	OS9 endoplasmic reticulum lectin	OS9	3.13994	0.00197001	1.65074	up
F_	A0A8C4PJR0	OS9 endoplasmic reticulum lectin	OS9	4.28492	0.017893	2.09927	up
E	A0A8C4PJR0	OS9 endoplasmic reticulum lectin	OS9	4.54818	0.0119591	2.18529	up
D	A0A8C4PJR0	OS9 endoplasmic reticulum lectin	OS9	4.32262	0.0121275	2.11191	up
C	A0A8C4PJR0	OS9 endoplasmic reticulum lectin	OS9	4.00881	0.0369142	2.00317	up
B	A0A8C4PJR0	OS9 endoplasmic reticulum lectin	OS9	8.12267	0.00640516	3.02195	up
G	A0A8C4PK10	Transcobalamin 1	TCN1	27.0257	0.0235742	4.75626	up
F_	A0A8C4PK10	Transcobalamin 1	TCN1	18.2567	0.00298156	4.19036	up
E	A0A8C4PK10	Transcobalamin 1	TCN1	16.7767	0.000536677	4.06839	up
D	A0A8C4PK10	Transcobalamin 1	TCN1	24.0113	0.0323479	4.58564	up
C	A0A8C4PK10	Transcobalamin 1	TCN1	22.1973	0.0231668	4.47231	up
B	A0A8C4PK10	Transcobalamin 1	TCN1	49.476	0.0249964	5.62866	up
E	A0A8C4PKQ4	Protein disulfide-isomerase A4	PDIA4	3.13185	0.00584499	1.64701	up
D	A0A8C4PL76	Galactosylgalactosylxylosylprotein 3-beta-glucuronosyltransferase	B3GAT3	2.08402	0.020062	1.05937	up
C	A0A8C4PL76	Galactosylgalactosylxylosylprotein 3-beta-glucuronosyltransferase	B3GAT3	1.5403	0.0187371	0.623208	up
G	A0A8C4PLX9	Fatty acid binding protein 3	FABP3	13.2336	0.0481876	3.72613	up
F_	A0A8C4PLX9	Fatty acid binding protein 3	FABP3	11.3534	0.0135853	3.50506	up
E	A0A8C4PLX9	Fatty acid binding protein 3	FABP3	11.1791	0.00393337	3.48274	up
D	A0A8C4PLX9	Fatty acid binding protein 3	FABP3	9.3754	7.53122e-05	3.22888	up
C	A0A8C4PLX9	Fatty acid binding protein 3	FABP3	16.0633	0.00523579	4.00569	up
B	A0A8C4PLX9	Fatty acid binding protein 3	FABP3	18.7623	0.000760526	4.22977	up
G	A0A8C4PM18	Endoplasmic reticulum resident protein 29	ERP29	8.09212	0.045156	3.01652	up
F_	A0A8C4PM18	Endoplasmic reticulum resident protein 29	ERP29	6.67899	0.000311836	2.73963	up
E	A0A8C4PM18	Endoplasmic reticulum resident protein 29	ERP29	7.49896	0.0091837	2.90669	up
D	A0A8C4PM18	Endoplasmic reticulum resident protein 29	ERP29	9.34675	0.0183772	3.22446	up
D	A0A8C4PMF1	Retinol-binding protein	RBP4	1.99494	0.0113837	0.996345	up
C	A0A8C4PMF1	Retinol-binding protein	RBP4	1.88517	0.00237835	0.914694	up
G	A0A8C4PMG4	Biliverdin reductase B	BLVRB	2.29318	0.00730203	1.19735	up
C	A0A8C4PMG6	Phospholipase D family member 3	PLD3	2.52861	0.0453225	1.33835	up
F_	A0A8C4PMJ4	NPC intracellular cholesterol transporter 2	NPC2	2.59974	0.00684023	1.37837	up
C	A0A8C4PMJ4	NPC intracellular cholesterol transporter 2	NPC2	2.30617	0.0370833	1.2055	up
F_	A0A8C4PN30	Multiple inositol polyphosphate phosphatase 1	MINPP1	3.48108	0.00336419	1.79953	up
G	A0A8C4PNZ3	Selenoprotein F	SELENOF	7.42003	0.018116	2.89143	up
F_	A0A8C4PNZ3	Selenoprotein F	SELENOF	5.78797	0.00101684	2.53306	up
E	A0A8C4PNZ3	Selenoprotein F	SELENOF	7.73061	0.0083907	2.95058	up
D	A0A8C4PNZ3	Selenoprotein F	SELENOF	5.17018	0.00174406	2.37022	up
C	A0A8C4PNZ3	Selenoprotein F	SELENOF	5.59215	1.49321e-05	2.4834	up
E	A0A8C4PR01	C-X-C motif chemokine	CXCL10	2.34664	0.0178737	1.23059	up
G	A0A8C4PRE0	Albumin	ALB	1.66873	0.00184968	0.738748	up
F_	A0A8C4PRE0	Albumin	ALB	1.65724	0.00678398	0.728779	up
E	A0A8C4PRE0	Albumin	ALB	1.87759	0.000169508	0.908885	up
D	A0A8C4PRE0	Albumin	ALB	1.756	0.000472975	0.812289	up
C	A0A8C4PRE0	Albumin	ALB	1.54844	0.00307834	0.630819	up
G	A0A8C4PRG0	Integral membrane protein 2	ITM2B	3.46709	0.0203458	1.79372	up
F_	A0A8C4PRG0	Integral membrane protein 2	ITM2B	5.26904	0.0090326	2.39754	up
E	A0A8C4PRG0	Integral membrane protein 2	ITM2B	4.89996	0.0118831	2.29277	up
D	A0A8C4PRG0	Integral membrane protein 2	ITM2B	4.58205	0.0264383	2.19599	up
C	A0A8C4PRG0	Integral membrane protein 2	ITM2B	5.66795	0.0118269	2.50283	up
B	A0A8C4PRG0	Integral membrane protein 2	ITM2B	5.38013	0.0461421	2.42764	up
F_	A0A8C4PRM3	Prostaglandin-H2 D-isomerase		Inf	0	Inf	up
D	A0A8C4PRM3	Prostaglandin-H2 D-isomerase		Inf	0	Inf	up
G	A0A8C4PRM9	Monocyte differentiation antigen CD14	CD14	3.32372	0.000660965	1.7328	up
F_	A0A8C4PRM9	Monocyte differentiation antigen CD14	CD14	3.16002	0.00140656	1.65993	up
E	A0A8C4PRM9	Monocyte differentiation antigen CD14	CD14	3.15915	0.0193222	1.65954	up
D	A0A8C4PRM9	Monocyte differentiation antigen CD14	CD14	2.7009	0.00421178	1.43344	up
C	A0A8C4PRM9	Monocyte differentiation antigen CD14	CD14	4.29451	0.0048707	2.10249	up
B	A0A8C4PRM9	Monocyte differentiation antigen CD14	CD14	3.52785	0.021473	1.81879	up
B	A0A8C4PRQ1	Tumor protein, translationally-controlled 1	TPT1	2.39905	0.0454274	1.26247	up
E	A0A8C4PSM3	Lipoprotein lipase	LPL	1.72327	0.00136339	0.785151	up
C	A0A8C4PSM3	Lipoprotein lipase	LPL	2.27793	0.00299454	1.18772	up
G	A0A8C4PSU9	Rab GDP dissociation inhibitor	GDI2	4.50565	0.0115901	2.17174	up
F_	A0A8C4PSU9	Rab GDP dissociation inhibitor	GDI2	3.69172	0.00117482	1.88429	up
E	A0A8C4PSU9	Rab GDP dissociation inhibitor	GDI2	3.22748	0.0192196	1.69041	up
D	A0A8C4PSU9	Rab GDP dissociation inhibitor	GDI2	3.09088	0.00218236	1.62802	up
C	A0A8C4PSU9	Rab GDP dissociation inhibitor	GDI2	4.17146	0.00379065	2.06055	up
B	A0A8C4PSU9	Rab GDP dissociation inhibitor	GDI2	3.17937	0.0137955	1.66874	up
G	A0A8C4PTN0	Tetraspanin	TSPAN14	Inf	0	Inf	up
F_	A0A8C4PTN0	Tetraspanin	TSPAN14	Inf	0	Inf	up
E	A0A8C4PTN0	Tetraspanin	TSPAN14	Inf	0	Inf	up
D	A0A8C4PTN0	Tetraspanin	TSPAN14	Inf	0	Inf	up
C	A0A8C4PTN0	Tetraspanin	TSPAN14	Inf	0	Inf	up
B	A0A8C4PTN0	Tetraspanin	TSPAN14	Inf	0	Inf	up
G	A0A8C4PTT8	78 kDa glucose-regulated protein	HSPA5	2.30059	0.0468076	1.202	up
E	A0A8C4PTT8	78 kDa glucose-regulated protein	HSPA5	1.77638	0.000101829	0.828938	up
D	A0A8C4PTT8	78 kDa glucose-regulated protein	HSPA5	2.1926	0.0131019	1.13264	up
G	A0A8C4PV87	Collagen type XV alpha 1 chain	COL15A1	9.7872	5.46461e-06	3.2909	up
F_	A0A8C4PV87	Collagen type XV alpha 1 chain	COL15A1	10.4675	2.23319e-05	3.38785	up
E	A0A8C4PV87	Collagen type XV alpha 1 chain	COL15A1	8.04816	0.000124398	3.00866	up
D	A0A8C4PV87	Collagen type XV alpha 1 chain	COL15A1	9.30624	0.00692047	3.2182	up
C	A0A8C4PV87	Collagen type XV alpha 1 chain	COL15A1	8.97173	0.00634715	3.16539	up
B	A0A8C4PV87	Collagen type XV alpha 1 chain	COL15A1	9.969	0.0311046	3.31745	up
G	C1L3G3	Alpha-S2-casein	csn1S2	3.5757	9.85869e-05	1.83823	up
F_	C1L3G3	Alpha-S2-casein	csn1S2	4.3922	0.0168409	2.13494	up
E	C1L3G3	Alpha-S2-casein	csn1S2	4.78496	5.5175e-06	2.25851	up
C	C1L3G3	Alpha-S2-casein	csn1S2	3.96817	0.000587485	1.98847	up
B	C1L3G3	Alpha-S2-casein	csn1S2	3.29908	0.00819542	1.72206	up
G	C3W972	Alpha-S1-casein	csn1S1	15.254	5.26899e-07	3.93111	up
F_	C3W972	Alpha-S1-casein	csn1S1	9.00319	0.0161939	3.17044	up
E	C3W972	Alpha-S1-casein	csn1S1	9.76529	0.00309566	3.28766	up
D	C3W972	Alpha-S1-casein	csn1S1	15.0618	0.0015142	3.91282	up
C	C3W972	Alpha-S1-casein	csn1S1	15.5027	0.000455147	3.95445	up
B	C3W972	Alpha-S1-casein	csn1S1	11.8579	0.035171	3.56777	up
G	D2EC27	Beta-casein	csn2	5.58538	0.00798824	2.48165	up
E	D2EC27	Beta-casein	csn2	4.90308	0.00988636	2.29369	up
D	D2EC27	Beta-casein	csn2	4.46224	0.0183473	2.15777	up
C	D2EC27	Beta-casein	csn2	3.99936	0.026705	1.99977	up
B	D2EC27	Beta-casein	csn2	3.2639	0.000736083	1.7066	up
G	D6QX31	Beta-lactoglobulin II variant B	BLG	14.237	0.00657042	3.83157	up
E	D6QX31	Beta-lactoglobulin II variant B	BLG	13.2856	0.00131973	3.73179	up
C	D6QX31	Beta-lactoglobulin II variant B	BLG	13.1694	0.00758141	3.71912	up
E	D6QX32	Beta-lactoglobulin II variant C	BLG	1.89956	0.0308163	0.925663	up
G	F0V6V5	Kappa-casein	csn3	3.51559	2.82964e-05	1.81377	up
E	F0V6V5	Kappa-casein	csn3	3.29324	0.0371346	1.71951	up
D	F0V6V5	Kappa-casein	csn3	3.45571	8.1513e-07	1.78898	up
C	F0V6V5	Kappa-casein	csn3	3.66829	3.14195e-05	1.87511	up
B	F0V6V5	Kappa-casein	csn3	3.27769	0.0473491	1.71268	up
D	Q5EH83	Sweat gland latherin protein (Fragment)		Inf	0	Inf	up

## Sheet: down-regulated DEPs
	Protein	Description	Gene	B/C/D/E/F_/G.vs.A FC	Pvalue	log2FC	UP.DOWN
G	A0A2K9YV01	Lysozyme	Lyz	#NAME?	0	#NAME?	down
C	A0A8C4KPC1	Carboxypeptidase vitellogenic like	CPVL	#NAME?	0	#NAME?	down
D	A0A8C4KPC1	Carboxypeptidase vitellogenic like	CPVL	#NAME?	0	#NAME?	down
E	A0A8C4KPC1	Carboxypeptidase vitellogenic like	CPVL	#NAME?	0	#NAME?	down
F_	A0A8C4KPC1	Carboxypeptidase vitellogenic like	CPVL	#NAME?	0	#NAME?	down
G	A0A8C4KPC1	Carboxypeptidase vitellogenic like	CPVL	#NAME?	0	#NAME?	down
E	A0A8C4KPG2	N-acetylglucosamine-1-phosphate transferase subunit gamma	GNPTG	0.474549	0.0264873	-1.07537	down
G	A0A8C4KPG2	N-acetylglucosamine-1-phosphate transferase subunit gamma	GNPTG	0.475623	0.030452	-1.07211	down
B	A0A8C4KQR2	Lipopolysaccharide-binding protein	LBP	0.342358	0.0165124	-1.54642	down
C	A0A8C4KQR2	Lipopolysaccharide-binding protein	LBP	0.407951	0.0297106	-1.29353	down
D	A0A8C4KQR2	Lipopolysaccharide-binding protein	LBP	0.354127	0.0178833	-1.49766	down
E	A0A8C4KQR2	Lipopolysaccharide-binding protein	LBP	0.280997	0.0310064	-1.83137	down
G	A0A8C4KQR2	Lipopolysaccharide-binding protein	LBP	0.216847	0.0184659	-2.20525	down
B	A0A8C4KRE0	Insulin-like growth factor II	IGF2	0.319912	0.0316923	-1.64425	down
C	A0A8C4KRE0	Insulin-like growth factor II	IGF2	0.315997	0.0312644	-1.66202	down
F_	A0A8C4KRE0	Insulin-like growth factor II	IGF2	0.40476	0.0285252	-1.30486	down
B	A0A8C4KRQ7	EF-hand domain-containing protein		#NAME?	0	#NAME?	down
B	A0A8C4KSK0	Interleukin 1 receptor accessory protein	IL1RAP	0.500011	0.0330492	-0.999968	down
D	A0A8C4KSK0	Interleukin 1 receptor accessory protein	IL1RAP	0.280973	0.0329649	-1.8315	down
E	A0A8C4KSK0	Interleukin 1 receptor accessory protein	IL1RAP	#NAME?	0	#NAME?	down
F_	A0A8C4KSK0	Interleukin 1 receptor accessory protein	IL1RAP	0.254717	0.0238909	-1.97303	down
G	A0A8C4KSK0	Interleukin 1 receptor accessory protein	IL1RAP	0.0367099	0.00607404	-4.76769	down
D	A0A8C4KT14	Vasorin	VASN	#NAME?	0	#NAME?	down
E	A0A8C4KT14	Vasorin	VASN	#NAME?	0	#NAME?	down
F_	A0A8C4KT14	Vasorin	VASN	#NAME?	0	#NAME?	down
G	A0A8C4KT14	Vasorin	VASN	#NAME?	0	#NAME?	down
F_	A0A8C4KT17	Amine oxidase		0.456479	0.0114262	-1.13138	down
G	A0A8C4KT17	Amine oxidase		0.31055	0.00254648	-1.6871	down
B	A0A8C4KT37	Alpha-galactosidase	NAGA	0.367209	0.00281084	-1.44533	down
C	A0A8C4KT37	Alpha-galactosidase	NAGA	0.321592	0.00201993	-1.6367	down
D	A0A8C4KT37	Alpha-galactosidase	NAGA	0.296264	0.00531697	-1.75504	down
E	A0A8C4KT37	Alpha-galactosidase	NAGA	0.339406	0.00134468	-1.55891	down
F_	A0A8C4KT37	Alpha-galactosidase	NAGA	0.354988	0.00130519	-1.49416	down
G	A0A8C4KT37	Alpha-galactosidase	NAGA	0.431359	0.00233036	-1.21304	down
C	A0A8C4KTC3	Histone H2A	H2AC20	0.311044	0.0253368	-1.68481	down
F_	A0A8C4KTC3	Histone H2A	H2AC20	0.389807	0.0392683	-1.35917	down
B	A0A8C4KU61	Extracellular matrix protein 1	ECM1	0.227726	8.34227e-05	-2.13463	down
C	A0A8C4KU61	Extracellular matrix protein 1	ECM1	0.228884	3.93598e-05	-2.12731	down
D	A0A8C4KU61	Extracellular matrix protein 1	ECM1	0.427043	0.000607136	-1.22755	down
E	A0A8C4KU61	Extracellular matrix protein 1	ECM1	0.355208	0.00183422	-1.49326	down
F_	A0A8C4KU61	Extracellular matrix protein 1	ECM1	0.29912	0.000406186	-1.74121	down
G	A0A8C4KU61	Extracellular matrix protein 1	ECM1	0.316004	7.24084e-05	-1.66198	down
C	A0A8C4KUI5	Protein S100	S100A4	#NAME?	0	#NAME?	down
G	A0A8C4KUI5	Protein S100	S100A4	#NAME?	0	#NAME?	down
C	A0A8C4KUZ8	Histone H2B		#NAME?	0	#NAME?	down
E	A0A8C4KUZ8	Histone H2B		#NAME?	0	#NAME?	down
G	A0A8C4KUZ8	Histone H2B		#NAME?	0	#NAME?	down
B	A0A8C4KV89	Procollagen C-endopeptidase enhancer 2	PCOLCE2	#NAME?	0	#NAME?	down
C	A0A8C4KV89	Procollagen C-endopeptidase enhancer 2	PCOLCE2	#NAME?	0	#NAME?	down
D	A0A8C4KV89	Procollagen C-endopeptidase enhancer 2	PCOLCE2	#NAME?	0	#NAME?	down
E	A0A8C4KV89	Procollagen C-endopeptidase enhancer 2	PCOLCE2	#NAME?	0	#NAME?	down
G	A0A8C4KV89	Procollagen C-endopeptidase enhancer 2	PCOLCE2	#NAME?	0	#NAME?	down
C	A0A8C4KWD4	Ig-like domain-containing protein		#NAME?	0	#NAME?	down
G	A0A8C4KWD4	Ig-like domain-containing protein		#NAME?	0	#NAME?	down
B	A0A8C4KWG1	EGF containing fibulin extracellular matrix protein 1	EFEMP1	0.355487	0.003036	-1.49213	down
C	A0A8C4KWG1	EGF containing fibulin extracellular matrix protein 1	EFEMP1	0.35348	0.0110019	-1.5003	down
D	A0A8C4KWG1	EGF containing fibulin extracellular matrix protein 1	EFEMP1	0.315797	0.000871772	-1.66293	down
E	A0A8C4KWG1	EGF containing fibulin extracellular matrix protein 1	EFEMP1	0.189686	0.000321153	-2.39831	down
F_	A0A8C4KWG1	EGF containing fibulin extracellular matrix protein 1	EFEMP1	0.368197	0.000837923	-1.44145	down
G	A0A8C4KWG1	EGF containing fibulin extracellular matrix protein 1	EFEMP1	0.27413	0.000186032	-1.86707	down
D	A0A8C4KWG3	Rac family small GTPase 1	RAC1	#NAME?	0	#NAME?	down
E	A0A8C4KWG3	Rac family small GTPase 1	RAC1	#NAME?	0	#NAME?	down
B	A0A8C4KWK3	Thrombospondin 4	THBS4	0.217829	0.00952432	-2.19873	down
C	A0A8C4KWK3	Thrombospondin 4	THBS4	0.279295	0.0106888	-1.84014	down
D	A0A8C4KWK3	Thrombospondin 4	THBS4	0.17661	0.0037014	-2.50136	down
E	A0A8C4KWK3	Thrombospondin 4	THBS4	0.156893	0.00410083	-2.67214	down
F_	A0A8C4KWK3	Thrombospondin 4	THBS4	0.187867	0.00119326	-2.41222	down
G	A0A8C4KWK3	Thrombospondin 4	THBS4	0.209235	0.00163113	-2.2568	down
G	A0A8C4KY12	Ribonuclease A family member 4	RNASE4	#NAME?	0	#NAME?	down
D	A0A8C4KY77	Serpin family A member 7	SERPINA7	#NAME?	0	#NAME?	down
E	A0A8C4KY77	Serpin family A member 7	SERPINA7	#NAME?	0	#NAME?	down
G	A0A8C4KY77	Serpin family A member 7	SERPINA7	#NAME?	0	#NAME?	down
C	A0A8C4KYM2	Uncharacterized protein		#NAME?	0	#NAME?	down
B	A0A8C4KZ13	Peptidoglycan recognition protein 4	PGLYRP4	#NAME?	0	#NAME?	down
C	A0A8C4KZ13	Peptidoglycan recognition protein 4	PGLYRP4	#NAME?	0	#NAME?	down
D	A0A8C4KZ13	Peptidoglycan recognition protein 4	PGLYRP4	#NAME?	0	#NAME?	down
E	A0A8C4KZ13	Peptidoglycan recognition protein 4	PGLYRP4	#NAME?	0	#NAME?	down
F_	A0A8C4KZ13	Peptidoglycan recognition protein 4	PGLYRP4	#NAME?	0	#NAME?	down
G	A0A8C4KZ13	Peptidoglycan recognition protein 4	PGLYRP4	#NAME?	0	#NAME?	down
B	A0A8C4KZ45	GLI pathogenesis related 2	GLIPR2	#NAME?	0	#NAME?	down
C	A0A8C4KZ45	GLI pathogenesis related 2	GLIPR2	#NAME?	0	#NAME?	down
D	A0A8C4KZ45	GLI pathogenesis related 2	GLIPR2	#NAME?	0	#NAME?	down
E	A0A8C4KZ45	GLI pathogenesis related 2	GLIPR2	#NAME?	0	#NAME?	down
F_	A0A8C4KZ45	GLI pathogenesis related 2	GLIPR2	#NAME?	0	#NAME?	down
G	A0A8C4KZ45	GLI pathogenesis related 2	GLIPR2	#NAME?	0	#NAME?	down
C	A0A8C4KZB8	Uncharacterized protein		#NAME?	0	#NAME?	down
D	A0A8C4KZB8	Uncharacterized protein		#NAME?	0	#NAME?	down
E	A0A8C4KZB8	Uncharacterized protein		#NAME?	0	#NAME?	down
F_	A0A8C4KZB8	Uncharacterized protein		#NAME?	0	#NAME?	down
G	A0A8C4KZB8	Uncharacterized protein		#NAME?	0	#NAME?	down
B	A0A8C4KZQ1	Serine peptidase inhibitor, Kazal type 9	SPINK9	#NAME?	0	#NAME?	down
B	A0A8C4KZR3	Tripeptidyl-peptidase 1	TPP1	0.61839	0.00635325	-0.69341	down
D	A0A8C4KZR3	Tripeptidyl-peptidase 1	TPP1	0.596512	0.00255317	-0.745377	down
E	A0A8C4KZR3	Tripeptidyl-peptidase 1	TPP1	0.612119	0.000534531	-0.708117	down
F_	A0A8C4KZR3	Tripeptidyl-peptidase 1	TPP1	0.481267	0.000113077	-1.05509	down
G	A0A8C4KZR3	Tripeptidyl-peptidase 1	TPP1	0.522599	0.00213769	-0.936224	down
B	A0A8C4L060	Protein tyrosine kinase 7 (inactive)	PTK7	#NAME?	0	#NAME?	down
C	A0A8C4L060	Protein tyrosine kinase 7 (inactive)	PTK7	#NAME?	0	#NAME?	down
D	A0A8C4L060	Protein tyrosine kinase 7 (inactive)	PTK7	#NAME?	0	#NAME?	down
E	A0A8C4L060	Protein tyrosine kinase 7 (inactive)	PTK7	#NAME?	0	#NAME?	down
F_	A0A8C4L060	Protein tyrosine kinase 7 (inactive)	PTK7	#NAME?	0	#NAME?	down
G	A0A8C4L060	Protein tyrosine kinase 7 (inactive)	PTK7	#NAME?	0	#NAME?	down
B	A0A8C4L094	Pentaxin	CRP	0.300239	0.00162889	-1.73582	down
C	A0A8C4L094	Pentaxin	CRP	0.298809	0.00131021	-1.7427	down
D	A0A8C4L094	Pentaxin	CRP	0.368976	0.00046678	-1.4384	down
F_	A0A8C4L094	Pentaxin	CRP	0.265485	0.000125866	-1.9133	down
G	A0A8C4L094	Pentaxin	CRP	0.39607	0.00789594	-1.33617	down
B	A0A8C4L0Q2	Matrilin 2	MATN2	0.157336	0.00403538	-2.66808	down
G	A0A8C4L0Q2	Matrilin 2	MATN2	#NAME?	0	#NAME?	down
C	A0A8C4L0U6	Uncharacterized protein		#NAME?	0	#NAME?	down
C	A0A8C4L139	Dachsous cadherin-related 1	DCHS1	#NAME?	0	#NAME?	down
E	A0A8C4L139	Dachsous cadherin-related 1	DCHS1	#NAME?	0	#NAME?	down
G	A0A8C4L139	Dachsous cadherin-related 1	DCHS1	#NAME?	0	#NAME?	down
B	A0A8C4L1J8	Uncharacterized protein		0.196646	4.15749e-05	-2.34633	down
C	A0A8C4L1J8	Uncharacterized protein		0.126586	0.000336512	-2.9818	down
D	A0A8C4L1J8	Uncharacterized protein		0.171546	0.000442191	-2.54334	down
E	A0A8C4L1J8	Uncharacterized protein		0.137877	0.00033572	-2.85854	down
F_	A0A8C4L1J8	Uncharacterized protein		0.10457	0.000245814	-3.25746	down
G	A0A8C4L1J8	Uncharacterized protein		0.0987898	2.49462e-06	-3.33949	down
D	A0A8C4L1U8	Nidogen 1	NID1	#NAME?	0	#NAME?	down
G	A0A8C4L1U8	Nidogen 1	NID1	#NAME?	0	#NAME?	down
G	A0A8C4L1X5	Complement C3		0.502748	0.00201754	-0.992092	down
D	A0A8C4L2G1	Heat shock protein 90 alpha family class A member 1	HSP90AA1	0.457489	0.0118957	-1.12819	down
F_	A0A8C4L2G1	Heat shock protein 90 alpha family class A member 1	HSP90AA1	0.514159	0.0374872	-0.959712	down
G	A0A8C4L2G1	Heat shock protein 90 alpha family class A member 1	HSP90AA1	0.358491	0.0142684	-1.47999	down
B	A0A8C4L2H3	FAT atypical cadherin 2	FAT2	#NAME?	0	#NAME?	down
C	A0A8C4L2H3	FAT atypical cadherin 2	FAT2	#NAME?	0	#NAME?	down
D	A0A8C4L2H3	FAT atypical cadherin 2	FAT2	#NAME?	0	#NAME?	down
E	A0A8C4L2H3	FAT atypical cadherin 2	FAT2	#NAME?	0	#NAME?	down
F_	A0A8C4L2H3	FAT atypical cadherin 2	FAT2	#NAME?	0	#NAME?	down
G	A0A8C4L2H3	FAT atypical cadherin 2	FAT2	#NAME?	0	#NAME?	down
C	A0A8C4L2L2	Membrane cofactor protein		#NAME?	0	#NAME?	down
E	A0A8C4L2L2	Membrane cofactor protein		#NAME?	0	#NAME?	down
F_	A0A8C4L2L2	Membrane cofactor protein		#NAME?	0	#NAME?	down
D	A0A8C4L2Q4	Coagulation factor XIII B chain	F13B	#NAME?	0	#NAME?	down
F_	A0A8C4L2Q4	Coagulation factor XIII B chain	F13B	#NAME?	0	#NAME?	down
G	A0A8C4L2Q4	Coagulation factor XIII B chain	F13B	#NAME?	0	#NAME?	down
B	A0A8C4L2R2	Glutathione peroxidase	GPX3	0.431374	0.000521421	-1.21299	down
C	A0A8C4L2R2	Glutathione peroxidase	GPX3	0.528039	0.000170038	-0.921283	down
D	A0A8C4L2R2	Glutathione peroxidase	GPX3	0.551625	0.00591884	-0.858241	down
E	A0A8C4L2R2	Glutathione peroxidase	GPX3	0.550108	0.00138942	-0.862213	down
F_	A0A8C4L2R2	Glutathione peroxidase	GPX3	0.485605	0.00101712	-1.04215	down
G	A0A8C4L2R2	Glutathione peroxidase	GPX3	0.455068	0.000228115	-1.13585	down
D	A0A8C4L2T4	Angiopoietin-related protein 4	ANGPTL4	#NAME?	0	#NAME?	down
E	A0A8C4L2T4	Angiopoietin-related protein 4	ANGPTL4	#NAME?	0	#NAME?	down
F_	A0A8C4L2T4	Angiopoietin-related protein 4	ANGPTL4	#NAME?	0	#NAME?	down
G	A0A8C4L2T4	Angiopoietin-related protein 4	ANGPTL4	#NAME?	0	#NAME?	down
B	A0A8C4L316	A2M_recep domain-containing protein		0.374532	0.00415473	-1.41684	down
C	A0A8C4L316	A2M_recep domain-containing protein		0.508212	0.0139858	-0.976497	down
D	A0A8C4L316	A2M_recep domain-containing protein		0.542171	0.0206352	-0.88318	down
F_	A0A8C4L316	A2M_recep domain-containing protein		0.425647	0.00342867	-1.23227	down
G	A0A8C4L316	A2M_recep domain-containing protein		0.358791	0.00245168	-1.47879	down
B	A0A8C4L3K1	Protein-tyrosine-phosphatase	PTPRF	0.401316	0.00665218	-1.31719	down
C	A0A8C4L3K1	Protein-tyrosine-phosphatase	PTPRF	0.400903	0.00105486	-1.31868	down
D	A0A8C4L3K1	Protein-tyrosine-phosphatase	PTPRF	0.454911	0.000944466	-1.13634	down
E	A0A8C4L3K1	Protein-tyrosine-phosphatase	PTPRF	#NAME?	0	#NAME?	down
F_	A0A8C4L3K1	Protein-tyrosine-phosphatase	PTPRF	0.280365	0.000444437	-1.83462	down
G	A0A8C4L3K1	Protein-tyrosine-phosphatase	PTPRF	0.298957	0.00243155	-1.74199	down
B	A0A8C4L3S8	Transferrin	TF	0.452047	0.00478941	-1.14545	down
C	A0A8C4L3S8	Transferrin	TF	0.507741	0.00399685	-0.977836	down
G	A0A8C4L3T1	Myosin light chain 6	MYL6	#NAME?	0	#NAME?	down
B	A0A8C4L453	Uncharacterized protein		0.564671	0.0475817	-0.824518	down
C	A0A8C4L453	Uncharacterized protein		0.519407	0.00730656	-0.945063	down
D	A0A8C4L453	Uncharacterized protein		0.62229	0.015532	-0.68434	down
E	A0A8C4L453	Uncharacterized protein		0.659069	0.013497	-0.601499	down
F_	A0A8C4L453	Uncharacterized protein		0.581694	0.0223019	-0.781668	down
B	A0A8C4L4E9	Beta-1,4-galactosyltransferase	B4GALT1	0.431211	0.000544247	-1.21354	down
C	A0A8C4L4E9	Beta-1,4-galactosyltransferase	B4GALT1	0.485534	0.000471451	-1.04236	down
D	A0A8C4L4E9	Beta-1,4-galactosyltransferase	B4GALT1	0.528617	0.00195396	-0.919706	down
E	A0A8C4L4E9	Beta-1,4-galactosyltransferase	B4GALT1	0.606575	0.00412078	-0.721242	down
F_	A0A8C4L4E9	Beta-1,4-galactosyltransferase	B4GALT1	0.37053	0.000130616	-1.43234	down
G	A0A8C4L4E9	Beta-1,4-galactosyltransferase	B4GALT1	0.349949	0.000106881	-1.51478	down
B	A0A8C4L4U0	EGF containing fibulin extracellular matrix protein 2	EFEMP2	0.3151	0.0170017	-1.66612	down
G	A0A8C4L4U0	EGF containing fibulin extracellular matrix protein 2	EFEMP2	0.514922	0.0390228	-0.957575	down
C	A0A8C4L510	Glucosidase alpha, acid	GAA	#NAME?	0	#NAME?	down
B	A0A8C4L5K0	Immunoglobulin lambda variable 8-61	IGLV8-61	#NAME?	0	#NAME?	down
C	A0A8C4L5K0	Immunoglobulin lambda variable 8-61	IGLV8-61	#NAME?	0	#NAME?	down
D	A0A8C4L5K0	Immunoglobulin lambda variable 8-61	IGLV8-61	#NAME?	0	#NAME?	down
F_	A0A8C4L5K0	Immunoglobulin lambda variable 8-61	IGLV8-61	#NAME?	0	#NAME?	down
G	A0A8C4L5K0	Immunoglobulin lambda variable 8-61	IGLV8-61	#NAME?	0	#NAME?	down
E	A0A8C4L5M9	Uncharacterized protein		#NAME?	0	#NAME?	down
F_	A0A8C4L5V3	Insulin like growth factor binding protein acid labile subunit	IGFALS	0.450686	0.00588808	-1.14981	down
G	A0A8C4L5V3	Insulin like growth factor binding protein acid labile subunit	IGFALS	0.487357	0.00247913	-1.03695	down
B	A0A8C4L5V9	Versican	VCAN	#NAME?	0	#NAME?	down
C	A0A8C4L5V9	Versican	VCAN	#NAME?	0	#NAME?	down
F_	A0A8C4L5V9	Versican	VCAN	#NAME?	0	#NAME?	down
G	A0A8C4L5V9	Versican	VCAN	#NAME?	0	#NAME?	down
D	A0A8C4L6D4	Protein S100	S100A11	#NAME?	0	#NAME?	down
C	A0A8C4L6K5	Fc fragment of IgA and IgM receptor	FCAMR	0.364506	0.0208235	-1.45599	down
F_	A0A8C4L6K5	Fc fragment of IgA and IgM receptor	FCAMR	0.368923	0.0186596	-1.43861	down
B	A0A8C4L798	CD5 molecule like	CD5L	0.449872	0.00581589	-1.15241	down
C	A0A8C4L798	CD5 molecule like	CD5L	0.321846	0.000260108	-1.63556	down
D	A0A8C4L798	CD5 molecule like	CD5L	0.641879	0.00455851	-0.639628	down
E	A0A8C4L798	CD5 molecule like	CD5L	0.536258	0.00581309	-0.899001	down
F_	A0A8C4L798	CD5 molecule like	CD5L	0.368853	0.00020887	-1.43888	down
G	A0A8C4L798	CD5 molecule like	CD5L	0.557246	0.00225663	-0.843614	down
B	A0A8C4L7Y7	Cysteine rich secretory protein 3	CRISP3	#NAME?	0	#NAME?	down
C	A0A8C4L7Y7	Cysteine rich secretory protein 3	CRISP3	#NAME?	0	#NAME?	down
E	A0A8C4L7Y7	Cysteine rich secretory protein 3	CRISP3	#NAME?	0	#NAME?	down
D	A0A8C4L8M0	Tropomyosin 1	TPM1	#NAME?	0	#NAME?	down
E	A0A8C4L8M0	Tropomyosin 1	TPM1	#NAME?	0	#NAME?	down
F_	A0A8C4L8M0	Tropomyosin 1	TPM1	#NAME?	0	#NAME?	down
G	A0A8C4L8M0	Tropomyosin 1	TPM1	#NAME?	0	#NAME?	down
B	A0A8C4L981	Uncharacterized protein		0.178943	0.000102947	-2.48243	down
C	A0A8C4L981	Uncharacterized protein		0.252208	0.000298159	-1.98732	down
D	A0A8C4L981	Uncharacterized protein		0.274167	0.000568995	-1.86687	down
E	A0A8C4L981	Uncharacterized protein		0.295292	0.000232839	-1.75979	down
F_	A0A8C4L981	Uncharacterized protein		0.2586	0.000281784	-1.95121	down
G	A0A8C4L981	Uncharacterized protein		0.312294	0.00348564	-1.67902	down
F_	A0A8C4L988	Glucosidase 2 subunit beta	PRKCSH	#NAME?	0	#NAME?	down
B	A0A8C4L9Q7	Biotinidase	BTD	0.220882	0.000134163	-2.17865	down
C	A0A8C4L9Q7	Biotinidase	BTD	0.304015	0.00257594	-1.71779	down
D	A0A8C4L9Q7	Biotinidase	BTD	0.325078	0.00380468	-1.62114	down
E	A0A8C4L9Q7	Biotinidase	BTD	0.341803	0.000437232	-1.54876	down
F_	A0A8C4L9Q7	Biotinidase	BTD	0.259813	0.000212979	-1.94446	down
G	A0A8C4L9Q7	Biotinidase	BTD	0.284973	0.000294115	-1.8111	down
B	A0A8C4LA77	Apolipoprotein E	APOA1	0.320228	0.00135775	-1.64283	down
C	A0A8C4LA77	Apolipoprotein E	APOA1	0.44748	0.00359227	-1.16011	down
D	A0A8C4LA77	Apolipoprotein E	APOA1	0.487159	0.00289263	-1.03754	down
E	A0A8C4LA77	Apolipoprotein E	APOA1	0.554149	0.0145201	-0.851653	down
F_	A0A8C4LA77	Apolipoprotein E	APOA1	0.353036	0.000861844	-1.50211	down
G	A0A8C4LA77	Apolipoprotein E	APOA1	0.342161	0.000827969	-1.54725	down
C	A0A8C4LAA6	Glutathione S-transferase		#NAME?	0	#NAME?	down
D	A0A8C4LAA6	Glutathione S-transferase		#NAME?	0	#NAME?	down
E	A0A8C4LAA6	Glutathione S-transferase		#NAME?	0	#NAME?	down
G	A0A8C4LAA6	Glutathione S-transferase		#NAME?	0	#NAME?	down
B	A0A8C4LAH5	Uncharacterized protein		0.257955	1.34608e-05	-1.95481	down
C	A0A8C4LAH5	Uncharacterized protein		0.256446	4.07429e-06	-1.96327	down
D	A0A8C4LAH5	Uncharacterized protein		0.31349	1.98113e-05	-1.67351	down
E	A0A8C4LAH5	Uncharacterized protein		0.244306	7.96036e-05	-2.03324	down
F_	A0A8C4LAH5	Uncharacterized protein		0.270008	1.00883e-05	-1.88892	down
G	A0A8C4LAH5	Uncharacterized protein		0.314284	2.18483e-06	-1.66986	down
B	A0A8C4LAM4	Serine protease 22	PRSS22	0.144122	2.25831e-07	-2.79463	down
C	A0A8C4LAM4	Serine protease 22	PRSS22	0.190648	6.95754e-06	-2.39101	down
D	A0A8C4LAM4	Serine protease 22	PRSS22	0.183054	2.6177e-07	-2.44966	down
E	A0A8C4LAM4	Serine protease 22	PRSS22	0.152508	9.03345e-07	-2.71304	down
F_	A0A8C4LAM4	Serine protease 22	PRSS22	0.209695	7.12303e-07	-2.25363	down
G	A0A8C4LAM4	Serine protease 22	PRSS22	0.226795	1.15783e-06	-2.14054	down
C	A0A8C4LAU8	Thy-1 membrane glycoprotein	THY1	#NAME?	0	#NAME?	down
D	A0A8C4LAU8	Thy-1 membrane glycoprotein	THY1	#NAME?	0	#NAME?	down
E	A0A8C4LAU8	Thy-1 membrane glycoprotein	THY1	#NAME?	0	#NAME?	down
F_	A0A8C4LAU8	Thy-1 membrane glycoprotein	THY1	#NAME?	0	#NAME?	down
G	A0A8C4LAU8	Thy-1 membrane glycoprotein	THY1	#NAME?	0	#NAME?	down
B	A0A8C4LB70	Disintegrin and metalloproteinase domain-containing protein 10	ADAM10	0.545266	0.00483094	-0.874969	down
C	A0A8C4LB70	Disintegrin and metalloproteinase domain-containing protein 10	ADAM10	0.578007	0.0030185	-0.790841	down
D	A0A8C4LB70	Disintegrin and metalloproteinase domain-containing protein 10	ADAM10	0.534414	0.00109091	-0.903971	down
E	A0A8C4LB70	Disintegrin and metalloproteinase domain-containing protein 10	ADAM10	0.417867	0.000273514	-1.25888	down
B	A0A8C4LBP2	Uncharacterized protein		0.0599289	0.0464984	-4.0606	down
C	A0A8C4LBP2	Uncharacterized protein		#NAME?	0	#NAME?	down
E	A0A8C4LBP2	Uncharacterized protein		#NAME?	0	#NAME?	down
B	A0A8C4LCJ0	HGF activator	HGFAC	0.287394	0.036991	-1.7989	down
D	A0A8C4LDP4	Collagen type VI alpha 3 chain	COL6A3	#NAME?	0	#NAME?	down
F_	A0A8C4LDP4	Collagen type VI alpha 3 chain	COL6A3	#NAME?	0	#NAME?	down
B	A0A8C4LE48	EPH receptor A7		#NAME?	0	#NAME?	down
C	A0A8C4LE48	EPH receptor A7		0.457789	0.0110533	-1.12724	down
D	A0A8C4LE48	EPH receptor A7		#NAME?	0	#NAME?	down
E	A0A8C4LE48	EPH receptor A7		#NAME?	0	#NAME?	down
C	A0A8C4LEP3	Collagen type XVIII alpha 1 chain	COL18A1	#NAME?	0	#NAME?	down
D	A0A8C4LEP3	Collagen type XVIII alpha 1 chain	COL18A1	#NAME?	0	#NAME?	down
F_	A0A8C4LEP3	Collagen type XVIII alpha 1 chain	COL18A1	#NAME?	0	#NAME?	down
G	A0A8C4LEP3	Collagen type XVIII alpha 1 chain	COL18A1	#NAME?	0	#NAME?	down
G	A0A8C4LFP3	Actin-related protein 3	ACTR3	#NAME?	0	#NAME?	down
D	A0A8C4LFV1	Laminin subunit gamma 1	LAMC1	#NAME?	0	#NAME?	down
E	A0A8C4LFV1	Laminin subunit gamma 1	LAMC1	#NAME?	0	#NAME?	down
F_	A0A8C4LFV1	Laminin subunit gamma 1	LAMC1	0.108018	0.0022308	-3.21065	down
G	A0A8C4LFV1	Laminin subunit gamma 1	LAMC1	#NAME?	0	#NAME?	down
D	A0A8C4LG20	Complement C1q C chain	C1QC	0.418226	0.0403462	-1.25764	down
E	A0A8C4LG20	Complement C1q C chain	C1QC	0.449628	0.0417132	-1.15319	down
B	A0A8C4LG51	C-type lectin domain family 3 member B	CLEC3B	0.316113	0.000187364	-1.66149	down
C	A0A8C4LG51	C-type lectin domain family 3 member B	CLEC3B	0.370456	0.00013562	-1.43263	down
D	A0A8C4LG51	C-type lectin domain family 3 member B	CLEC3B	0.478419	0.000697413	-1.06365	down
E	A0A8C4LG51	C-type lectin domain family 3 member B	CLEC3B	0.45475	0.000405243	-1.13685	down
F_	A0A8C4LG51	C-type lectin domain family 3 member B	CLEC3B	0.519585	0.0064049	-0.944569	down
G	A0A8C4LG51	C-type lectin domain family 3 member B	CLEC3B	0.479229	0.000446566	-1.06121	down
G	A0A8C4LG74	Prolyl 3-hydroxylase family member 4 (inactive)	P3H4	0.57359	0.00932402	-0.801908	down
C	A0A8C4LG81	Heparan sulfate proteoglycan 2	HSPG2	0.561025	0.046403	-0.833864	down
D	A0A8C4LG81	Heparan sulfate proteoglycan 2	HSPG2	0.334614	0.0123834	-1.57943	down
E	A0A8C4LG81	Heparan sulfate proteoglycan 2	HSPG2	0.389137	0.0106492	-1.36165	down
F_	A0A8C4LG81	Heparan sulfate proteoglycan 2	HSPG2	0.414414	0.00858646	-1.27086	down
G	A0A8C4LG81	Heparan sulfate proteoglycan 2	HSPG2	0.306863	0.0153979	-1.70433	down
B	A0A8C4LGE9	Olfactomedin like 3	OLFML3	#NAME?	0	#NAME?	down
C	A0A8C4LGE9	Olfactomedin like 3	OLFML3	#NAME?	0	#NAME?	down
D	A0A8C4LGE9	Olfactomedin like 3	OLFML3	#NAME?	0	#NAME?	down
E	A0A8C4LGE9	Olfactomedin like 3	OLFML3	#NAME?	0	#NAME?	down
F_	A0A8C4LGE9	Olfactomedin like 3	OLFML3	#NAME?	0	#NAME?	down
G	A0A8C4LGE9	Olfactomedin like 3	OLFML3	#NAME?	0	#NAME?	down
B	A0A8C4LH37	Apolipoprotein C-III	APOC3	0.174804	0.00435594	-2.51619	down
C	A0A8C4LH37	Apolipoprotein C-III	APOC3	0.504576	0.0485345	-0.986856	down
D	A0A8C4LH37	Apolipoprotein C-III	APOC3	0.488132	0.0226022	-1.03466	down
F_	A0A8C4LH37	Apolipoprotein C-III	APOC3	0.365615	0.0019143	-1.4516	down
G	A0A8C4LH37	Apolipoprotein C-III	APOC3	0.437875	0.00795562	-1.19141	down
E	A0A8C4LH47	Laminin subunit alpha 4	LAMA4	#NAME?	0	#NAME?	down
G	A0A8C4LH47	Laminin subunit alpha 4	LAMA4	#NAME?	0	#NAME?	down
B	A0A8C4LHI1	Superoxide dismutase [Cu-Zn]	SOD3	0.252589	0.0120569	-1.98514	down
C	A0A8C4LHI1	Superoxide dismutase [Cu-Zn]	SOD3	0.266278	0.0182648	-1.90899	down
D	A0A8C4LHI1	Superoxide dismutase [Cu-Zn]	SOD3	0.287001	0.00594779	-1.80087	down
E	A0A8C4LHI1	Superoxide dismutase [Cu-Zn]	SOD3	0.491066	0.0283002	-1.02601	down
F_	A0A8C4LHI1	Superoxide dismutase [Cu-Zn]	SOD3	0.314958	0.013665	-1.66677	down
G	A0A8C4LHI1	Superoxide dismutase [Cu-Zn]	SOD3	0.256421	0.0134612	-1.96341	down
C	A0A8C4LHK8	Annexin	ANXA1	#NAME?	0	#NAME?	down
E	A0A8C4LHK8	Annexin	ANXA1	#NAME?	0	#NAME?	down
B	A0A8C4LHM2	N-acetylglucosamine-6-sulfatase	GNS	0.431344	0.023526	-1.21309	down
C	A0A8C4LHM2	N-acetylglucosamine-6-sulfatase	GNS	0.294033	0.00232076	-1.76595	down
D	A0A8C4LHM2	N-acetylglucosamine-6-sulfatase	GNS	0.283003	0.00886486	-1.82111	down
E	A0A8C4LHM2	N-acetylglucosamine-6-sulfatase	GNS	0.488138	0.00213667	-1.03464	down
F_	A0A8C4LHM2	N-acetylglucosamine-6-sulfatase	GNS	0.417982	0.00492877	-1.25849	down
G	A0A8C4LHM2	N-acetylglucosamine-6-sulfatase	GNS	0.467687	0.0130906	-1.09639	down
B	A0A8C4LHN9	UDP-GlcNAc:betaGal beta-1,3-N-acetylglucosaminyltransferase 7	B3GNT7	#NAME?	0	#NAME?	down
C	A0A8C4LHN9	UDP-GlcNAc:betaGal beta-1,3-N-acetylglucosaminyltransferase 7	B3GNT7	#NAME?	0	#NAME?	down
D	A0A8C4LHN9	UDP-GlcNAc:betaGal beta-1,3-N-acetylglucosaminyltransferase 7	B3GNT7	#NAME?	0	#NAME?	down
E	A0A8C4LHN9	UDP-GlcNAc:betaGal beta-1,3-N-acetylglucosaminyltransferase 7	B3GNT7	#NAME?	0	#NAME?	down
F_	A0A8C4LHN9	UDP-GlcNAc:betaGal beta-1,3-N-acetylglucosaminyltransferase 7	B3GNT7	#NAME?	0	#NAME?	down
G	A0A8C4LHN9	UDP-GlcNAc:betaGal beta-1,3-N-acetylglucosaminyltransferase 7	B3GNT7	#NAME?	0	#NAME?	down
C	A0A8C4LHT1	Spondin-1	SPON1	0.303569	0.0333131	-1.71991	down
F_	A0A8C4LHT1	Spondin-1	SPON1	0.250426	0.0264843	-1.99754	down
B	A0A8C4LI26	Amyloid-beta A4 protein	APP	0.62027	0.0355964	-0.689032	down
C	A0A8C4LI26	Amyloid-beta A4 protein	APP	0.483492	0.00525936	-1.04844	down
C	A0A8C4LJU4	AdoHcyase_NAD domain-containing protein		#NAME?	0	#NAME?	down
D	A0A8C4LJU4	AdoHcyase_NAD domain-containing protein		#NAME?	0	#NAME?	down
F_	A0A8C4LKC9	Receptor protein-tyrosine kinase	EPHA1	#NAME?	0	#NAME?	down
G	A0A8C4LKC9	Receptor protein-tyrosine kinase	EPHA1	#NAME?	0	#NAME?	down
D	A0A8C4LKW9	Protein-tyrosine-phosphatase	PTPRK	#NAME?	0	#NAME?	down
E	A0A8C4LKW9	Protein-tyrosine-phosphatase	PTPRK	#NAME?	0	#NAME?	down
G	A0A8C4LKW9	Protein-tyrosine-phosphatase	PTPRK	#NAME?	0	#NAME?	down
E	A0A8C4LLF7	Phosphoglycerate mutase		0.634847	0.0289079	-0.655519	down
E	A0A8C4LLM9	Glycosylphosphatidylinositol specific phospholipase D1	GPLD1	#NAME?	0	#NAME?	down
F_	A0A8C4LLM9	Glycosylphosphatidylinositol specific phospholipase D1	GPLD1	#NAME?	0	#NAME?	down
G	A0A8C4LLM9	Glycosylphosphatidylinositol specific phospholipase D1	GPLD1	#NAME?	0	#NAME?	down
E	A0A8C4LM13	GDP-fucose protein O-fucosyltransferase 2	POFUT2	#NAME?	0	#NAME?	down
C	A0A8C4LM62	Protein-L-isoaspartate O-methyltransferase	PCMT1	#NAME?	0	#NAME?	down
E	A0A8C4LM62	Protein-L-isoaspartate O-methyltransferase	PCMT1	#NAME?	0	#NAME?	down
G	A0A8C4LM62	Protein-L-isoaspartate O-methyltransferase	PCMT1	#NAME?	0	#NAME?	down
C	A0A8C4LMK0	Complement C1q B chain	C1QB	#NAME?	0	#NAME?	down
D	A0A8C4LMK0	Complement C1q B chain	C1QB	#NAME?	0	#NAME?	down
E	A0A8C4LMK0	Complement C1q B chain	C1QB	#NAME?	0	#NAME?	down
F_	A0A8C4LMK0	Complement C1q B chain	C1QB	#NAME?	0	#NAME?	down
G	A0A8C4LMK0	Complement C1q B chain	C1QB	#NAME?	0	#NAME?	down
C	A0A8C4LNA6	Carboxypeptidase N subunit 1	CPN1	#NAME?	0	#NAME?	down
D	A0A8C4LNA6	Carboxypeptidase N subunit 1	CPN1	#NAME?	0	#NAME?	down
E	A0A8C4LNA6	Carboxypeptidase N subunit 1	CPN1	#NAME?	0	#NAME?	down
G	A0A8C4LNA6	Carboxypeptidase N subunit 1	CPN1	#NAME?	0	#NAME?	down
B	A0A8C4LNK3	Maltase-glucoamylase	MGAM	#NAME?	0	#NAME?	down
C	A0A8C4LNK3	Maltase-glucoamylase	MGAM	#NAME?	0	#NAME?	down
D	A0A8C4LNK3	Maltase-glucoamylase	MGAM	#NAME?	0	#NAME?	down
F_	A0A8C4LNK3	Maltase-glucoamylase	MGAM	#NAME?	0	#NAME?	down
G	A0A8C4LNK3	Maltase-glucoamylase	MGAM	#NAME?	0	#NAME?	down
F_	A0A8C4LP15	Serpin family F member 2	SERPINF2	0.643565	0.040046	-0.635843	down
C	A0A8C4LPZ5	Matrix remodeling associated 5	MXRA5	#NAME?	0	#NAME?	down
D	A0A8C4LPZ5	Matrix remodeling associated 5	MXRA5	#NAME?	0	#NAME?	down
E	A0A8C4LPZ5	Matrix remodeling associated 5	MXRA5	#NAME?	0	#NAME?	down
F_	A0A8C4LPZ5	Matrix remodeling associated 5	MXRA5	0.186923	0.00360728	-2.41948	down
G	A0A8C4LPZ5	Matrix remodeling associated 5	MXRA5	#NAME?	0	#NAME?	down
C	A0A8C4LQ30	Collagen type V alpha 3 chain	COL5A3	#NAME?	0	#NAME?	down
D	A0A8C4LQ30	Collagen type V alpha 3 chain	COL5A3	#NAME?	0	#NAME?	down
E	A0A8C4LQ30	Collagen type V alpha 3 chain	COL5A3	#NAME?	0	#NAME?	down
F_	A0A8C4LQ30	Collagen type V alpha 3 chain	COL5A3	#NAME?	0	#NAME?	down
G	A0A8C4LQ30	Collagen type V alpha 3 chain	COL5A3	#NAME?	0	#NAME?	down
C	A0A8C4LQ72	V-set and immunoglobulin domain containing 10 like	VSIG10L	#NAME?	0	#NAME?	down
B	A0A8C4LQ78	Vitronectin		0.301854	0.00784962	-1.72808	down
C	A0A8C4LQ78	Vitronectin		0.412368	0.00244827	-1.278	down
D	A0A8C4LQ78	Vitronectin		0.444986	0.0103684	-1.16817	down
E	A0A8C4LQ78	Vitronectin		0.474124	0.00913606	-1.07666	down
F_	A0A8C4LQ78	Vitronectin		0.405897	0.00258543	-1.30081	down
G	A0A8C4LQ78	Vitronectin		0.467322	0.0115023	-1.09751	down
G	A0A8C4LQF0	Actin alpha 1, skeletal muscle	ACTA1	#NAME?	0	#NAME?	down
C	A0A8C4LQK7	C-type lectin domain-containing protein		#NAME?	0	#NAME?	down
D	A0A8C4LQK7	C-type lectin domain-containing protein		#NAME?	0	#NAME?	down
E	A0A8C4LQK7	C-type lectin domain-containing protein		#NAME?	0	#NAME?	down
G	A0A8C4LQK7	C-type lectin domain-containing protein		#NAME?	0	#NAME?	down
B	A0A8C4LR56	Carboxypeptidase D	CPD	0.432448	0.0114651	-1.2094	down
C	A0A8C4LR56	Carboxypeptidase D	CPD	0.512282	0.0275328	-0.964991	down
F_	A0A8C4LR56	Carboxypeptidase D	CPD	0.474233	0.0408774	-1.07633	down
B	A0A8C4LRM4	Vanin 1	VNN1	0.244068	0.000671574	-2.03465	down
C	A0A8C4LRM4	Vanin 1	VNN1	0.336061	0.00104248	-1.57321	down
D	A0A8C4LRM4	Vanin 1	VNN1	0.38531	0.00327664	-1.37591	down
E	A0A8C4LRM4	Vanin 1	VNN1	0.361864	0.00782582	-1.46648	down
F_	A0A8C4LRM4	Vanin 1	VNN1	0.371341	0.00131299	-1.42918	down
G	A0A8C4LRM4	Vanin 1	VNN1	0.404401	0.00237214	-1.30614	down
B	A0A8C4LRZ4	Serine protease 8	PRSS8	0.195994	0.000624903	-2.35112	down
C	A0A8C4LRZ4	Serine protease 8	PRSS8	0.288203	0.00639525	-1.79484	down
D	A0A8C4LRZ4	Serine protease 8	PRSS8	0.380523	0.00438401	-1.39394	down
F_	A0A8C4LRZ4	Serine protease 8	PRSS8	0.466577	0.0183323	-1.09981	down
G	A0A8C4LRZ4	Serine protease 8	PRSS8	0.225166	0.000202016	-2.15094	down
B	A0A8C4LSF9	C-C motif chemokine		0.307113	0.0410188	-1.70316	down
D	A0A8C4LSF9	C-C motif chemokine		0.312569	0.0426834	-1.67775	down
C	A0A8C4LSJ4	Intercellular adhesion molecule 3	ICAM3	#NAME?	0	#NAME?	down
D	A0A8C4LSJ4	Intercellular adhesion molecule 3	ICAM3	#NAME?	0	#NAME?	down
E	A0A8C4LSJ4	Intercellular adhesion molecule 3	ICAM3	#NAME?	0	#NAME?	down
D	A0A8C4LTL9	Carboxylic ester hydrolase		#NAME?	0	#NAME?	down
F_	A0A8C4LU26	Apolipoprotein B	APOB	0.319686	0.00111394	-1.64527	down
B	A0A8C4LU52	Serpin family F member 1	SERPINF1	0.312452	0.000129892	-1.67829	down
C	A0A8C4LU52	Serpin family F member 1	SERPINF1	0.337581	0.000169859	-1.56669	down
D	A0A8C4LU52	Serpin family F member 1	SERPINF1	0.415486	0.000692017	-1.26713	down
E	A0A8C4LU52	Serpin family F member 1	SERPINF1	0.378193	0.000314798	-1.40281	down
F_	A0A8C4LU52	Serpin family F member 1	SERPINF1	0.341711	0.000225377	-1.54915	down
G	A0A8C4LU52	Serpin family F member 1	SERPINF1	0.347563	0.000167269	-1.52465	down
B	A0A8C4LU97	Tubulin alpha chain	TUBA4A	0.557977	0.0491193	-0.841723	down
C	A0A8C4LU97	Tubulin alpha chain	TUBA4A	#NAME?	0	#NAME?	down
E	A0A8C4LU97	Tubulin alpha chain	TUBA4A	#NAME?	0	#NAME?	down
F_	A0A8C4LU97	Tubulin alpha chain	TUBA4A	#NAME?	0	#NAME?	down
G	A0A8C4LU97	Tubulin alpha chain	TUBA4A	#NAME?	0	#NAME?	down
D	A0A8C4LUS2	Protein-tyrosine-phosphatase	PTPRJ	#NAME?	0	#NAME?	down
E	A0A8C4LUS2	Protein-tyrosine-phosphatase	PTPRJ	#NAME?	0	#NAME?	down
C	A0A8C4LUZ7	Leukocyte surface antigen CD47	CD47	0.498531	0.0452221	-1.00424	down
D	A0A8C4LUZ7	Leukocyte surface antigen CD47	CD47	0.314295	0.0256734	-1.66981	down
E	A0A8C4LUZ7	Leukocyte surface antigen CD47	CD47	#NAME?	0	#NAME?	down
G	A0A8C4LUZ7	Leukocyte surface antigen CD47	CD47	0.50915	0.0454414	-0.973836	down
B	A0A8C4LV18	Coagulation factor XIII A chain	F13A1	0.326998	0.00305239	-1.61264	down
C	A0A8C4LV18	Coagulation factor XIII A chain	F13A1	#NAME?	0	#NAME?	down
E	A0A8C4LV18	Coagulation factor XIII A chain	F13A1	#NAME?	0	#NAME?	down
F_	A0A8C4LV18	Coagulation factor XIII A chain	F13A1	#NAME?	0	#NAME?	down
G	A0A8C4LV18	Coagulation factor XIII A chain	F13A1	#NAME?	0	#NAME?	down
F_	A0A8C4LV24	Macrophage stimulating 1	MST1	#NAME?	0	#NAME?	down
B	A0A8C4LVA2	Angiotensinogen	AGT	0.410233	0.00531527	-1.28548	down
C	A0A8C4LVA2	Angiotensinogen	AGT	0.476259	0.00813602	-1.07018	down
D	A0A8C4LVA2	Angiotensinogen	AGT	0.486773	0.0172469	-1.03868	down
E	A0A8C4LVA2	Angiotensinogen	AGT	0.430751	0.00549297	-1.21507	down
F_	A0A8C4LVA2	Angiotensinogen	AGT	0.380631	0.00446353	-1.39353	down
G	A0A8C4LVA2	Angiotensinogen	AGT	0.4167	0.0182836	-1.26292	down
B	A0A8C4LVY5	Fibromodulin	FMOD	0.0550627	0.0281414	-4.18278	down
D	A0A8C4LVY5	Fibromodulin	FMOD	#NAME?	0	#NAME?	down
E	A0A8C4LVY5	Fibromodulin	FMOD	#NAME?	0	#NAME?	down
B	A0A8C4LVY6	Dystroglycan 1		0.381245	9.99608e-05	-1.39121	down
C	A0A8C4LVY6	Dystroglycan 1		0.359165	0.000106772	-1.47728	down
D	A0A8C4LVY6	Dystroglycan 1		0.41117	0.000131971	-1.28219	down
E	A0A8C4LVY6	Dystroglycan 1		0.359882	0.000103484	-1.4744	down
F_	A0A8C4LVY6	Dystroglycan 1		0.359764	0.00170264	-1.47488	down
G	A0A8C4LVY6	Dystroglycan 1		0.436495	0.000425548	-1.19596	down
B	A0A8C4LW37	Coagulation factor XII	F12	0.323479	0.0411301	-1.62826	down
B	A0A8C4LWR4	Lectin, mannose binding 2	LMAN2	#NAME?	0	#NAME?	down
C	A0A8C4LWR4	Lectin, mannose binding 2	LMAN2	#NAME?	0	#NAME?	down
D	A0A8C4LWR4	Lectin, mannose binding 2	LMAN2	#NAME?	0	#NAME?	down
E	A0A8C4LWR4	Lectin, mannose binding 2	LMAN2	#NAME?	0	#NAME?	down
F_	A0A8C4LWR4	Lectin, mannose binding 2	LMAN2	#NAME?	0	#NAME?	down
G	A0A8C4LWR4	Lectin, mannose binding 2	LMAN2	#NAME?	0	#NAME?	down
C	A0A8C4LXD1	Prolylcarboxypeptidase	PRCP	0.274529	0.0253612	-1.86497	down
D	A0A8C4LXD1	Prolylcarboxypeptidase	PRCP	0.334713	0.0121362	-1.579	down
B	A0A8C4LY53	Dipeptidyl peptidase 1	CTSC	0.459375	0.023911	-1.12226	down
C	A0A8C4LY53	Dipeptidyl peptidase 1	CTSC	0.380313	0.0265199	-1.39474	down
E	A0A8C4LY53	Dipeptidyl peptidase 1	CTSC	0.547623	0.043239	-0.868745	down
F_	A0A8C4LY53	Dipeptidyl peptidase 1	CTSC	0.360984	0.0055835	-1.46999	down
G	A0A8C4LY53	Dipeptidyl peptidase 1	CTSC	0.593129	0.0348442	-0.753582	down
E	A0A8C4LYN8	Proteasome activator subunit 1	PSME1	#NAME?	0	#NAME?	down
C	A0A8C4LYW9	NAD(P) dependent steroid dehydrogenase-like	NSDHL	#NAME?	0	#NAME?	down
D	A0A8C4LYW9	NAD(P) dependent steroid dehydrogenase-like	NSDHL	#NAME?	0	#NAME?	down
F_	A0A8C4LYW9	NAD(P) dependent steroid dehydrogenase-like	NSDHL	#NAME?	0	#NAME?	down
G	A0A8C4LYW9	NAD(P) dependent steroid dehydrogenase-like	NSDHL	#NAME?	0	#NAME?	down
B	A0A8C4LYZ5	Ig-like domain-containing protein		#NAME?	0	#NAME?	down
D	A0A8C4LYZ5	Ig-like domain-containing protein		#NAME?	0	#NAME?	down
B	A0A8C4LZ03	Apolipoprotein A-II		0.222529	0.00583654	-2.16794	down
C	A0A8C4LZ03	Apolipoprotein A-II		0.406638	0.0209894	-1.29818	down
D	A0A8C4LZ03	Apolipoprotein A-II		0.373437	0.0172089	-1.42106	down
E	A0A8C4LZ03	Apolipoprotein A-II		0.461797	0.0294078	-1.11467	down
F_	A0A8C4LZ03	Apolipoprotein A-II		0.292788	0.0106047	-1.77207	down
G	A0A8C4LZ03	Apolipoprotein A-II		0.190844	0.0192439	-2.38953	down
B	A0A8C4LZ51	Uncharacterized protein		0.3843	0.0319549	-1.37969	down
C	A0A8C4LZ51	Uncharacterized protein		0.219185	5.13689e-07	-2.18978	down
D	A0A8C4LZ51	Uncharacterized protein		0.314387	9.93881e-05	-1.66938	down
E	A0A8C4LZ51	Uncharacterized protein		0.244123	8.70291e-08	-2.03432	down
F_	A0A8C4LZ51	Uncharacterized protein		0.219023	1.78217e-05	-2.19084	down
G	A0A8C4LZ51	Uncharacterized protein		0.180437	1.50329e-05	-2.47043	down
B	A0A8C4LZK2	Proline and arginine rich end leucine rich repeat protein	PRELP	0.0418464	0.00924214	-4.57875	down
C	A0A8C4LZK2	Proline and arginine rich end leucine rich repeat protein	PRELP	#NAME?	0	#NAME?	down
D	A0A8C4LZK2	Proline and arginine rich end leucine rich repeat protein	PRELP	#NAME?	0	#NAME?	down
E	A0A8C4LZK2	Proline and arginine rich end leucine rich repeat protein	PRELP	#NAME?	0	#NAME?	down
F_	A0A8C4LZK2	Proline and arginine rich end leucine rich repeat protein	PRELP	0.0172505	0.00537799	-5.85722	down
G	A0A8C4LZK2	Proline and arginine rich end leucine rich repeat protein	PRELP	#NAME?	0	#NAME?	down
C	A0A8C4LZQ0	Insulin-like growth factor-binding protein 2	IGFBP2	#NAME?	0	#NAME?	down
E	A0A8C4LZQ0	Insulin-like growth factor-binding protein 2	IGFBP2	#NAME?	0	#NAME?	down
F_	A0A8C4LZQ0	Insulin-like growth factor-binding protein 2	IGFBP2	#NAME?	0	#NAME?	down
G	A0A8C4LZQ0	Insulin-like growth factor-binding protein 2	IGFBP2	#NAME?	0	#NAME?	down
E	A0A8C4M0G7	Uncharacterized protein		0.0817308	0.0269025	-3.61298	down
F_	A0A8C4M0G7	Uncharacterized protein		0.0441466	0.0126889	-4.50155	down
G	A0A8C4M0G7	Uncharacterized protein		0.0539108	0.0241949	-4.21328	down
G	A0A8C4M0K5	Peptidyl-prolyl cis-trans isomerase	PPIC	0.243656	0.0489911	-2.03708	down
B	A0A8C4M0S6	Haptoglobin		0.242102	0.000675576	-2.04631	down
C	A0A8C4M0S6	Haptoglobin		0.176462	0.00449972	-2.50257	down
D	A0A8C4M0S6	Haptoglobin		0.255738	0.00306983	-1.96726	down
E	A0A8C4M0S6	Haptoglobin		0.214471	0.00126901	-2.22114	down
F_	A0A8C4M0S6	Haptoglobin		0.185075	0.000462852	-2.43382	down
G	A0A8C4M0S6	Haptoglobin		0.193693	0.000507744	-2.36815	down
B	A0A8C4M186	Complement C7	C7	0.506584	0.0114472	-0.981127	down
C	A0A8C4M186	Complement C7	C7	0.482609	0.00182215	-1.05107	down
D	A0A8C4M186	Complement C7	C7	0.504489	0.00107997	-0.987106	down
E	A0A8C4M186	Complement C7	C7	0.551725	0.0068441	-0.85798	down
F_	A0A8C4M186	Complement C7	C7	0.45465	0.000681953	-1.13717	down
G	A0A8C4M186	Complement C7	C7	0.555657	0.00190856	-0.847733	down
B	A0A8C4M1A6	CN hydrolase domain-containing protein		0.0767632	0.00438142	-3.70344	down
C	A0A8C4M1A6	CN hydrolase domain-containing protein		0.0815713	0.00415029	-3.6158	down
D	A0A8C4M1A6	CN hydrolase domain-containing protein		0.130687	0.00408956	-2.93581	down
E	A0A8C4M1A6	CN hydrolase domain-containing protein		0.0868674	0.00390875	-3.52504	down
F_	A0A8C4M1A6	CN hydrolase domain-containing protein		0.0982255	0.00377867	-3.34776	down
G	A0A8C4M1A6	CN hydrolase domain-containing protein		0.0905917	0.00449657	-3.46448	down
B	A0A8C4M1G4	Fibronectin		0.417545	0.0152997	-1.26	down
C	A0A8C4M1G4	Fibronectin		0.298145	7.19077e-08	-1.74591	down
D	A0A8C4M1G4	Fibronectin		0.402213	0.000289248	-1.31397	down
E	A0A8C4M1G4	Fibronectin		0.36016	1.10783e-06	-1.47329	down
F_	A0A8C4M1G4	Fibronectin		0.28488	2.52463e-07	-1.81157	down
G	A0A8C4M1G4	Fibronectin		0.322252	9.68564e-06	-1.63374	down
C	A0A8C4M1U4	Mannan binding lectin serine peptidase 1	MASP1	#NAME?	0	#NAME?	down
D	A0A8C4M1X1	Transitional endoplasmic reticulum ATPase	VCP	0.191372	0.0374014	-2.38555	down
G	A0A8C4M1X1	Transitional endoplasmic reticulum ATPase	VCP	#NAME?	0	#NAME?	down
G	A0A8C4M225	J domain-containing protein		0.521199	0.000722011	-0.940093	down
B	A0A8C4M251	Kininogen 1	KNG1	0.376565	0.000396673	-1.40903	down
C	A0A8C4M251	Kininogen 1	KNG1	0.418646	8.95111e-05	-1.2562	down
D	A0A8C4M251	Kininogen 1	KNG1	0.53831	8.33181e-05	-0.893491	down
E	A0A8C4M251	Kininogen 1	KNG1	0.566092	0.000236822	-0.820892	down
F_	A0A8C4M251	Kininogen 1	KNG1	0.438444	0.000231001	-1.18954	down
G	A0A8C4M251	Kininogen 1	KNG1	0.398138	9.91098e-05	-1.32866	down
B	A0A8C4M261	Apolipoprotein E	APOE	0.311338	0.00011221	-1.68344	down
C	A0A8C4M261	Apolipoprotein E	APOE	0.380903	0.00412542	-1.39251	down
D	A0A8C4M261	Apolipoprotein E	APOE	0.541502	0.000616012	-0.884961	down
F_	A0A8C4M261	Apolipoprotein E	APOE	0.362566	0.000839377	-1.46369	down
G	A0A8C4M261	Apolipoprotein E	APOE	0.471404	0.00353772	-1.08497	down
B	A0A8C4M2R1	ADAM metallopeptidase domain 12	ADAM12	0.243518	0.0210361	-2.0379	down
B	A0A8C4M2S6	Mannose binding lectin 2	MBL2	0.108087	0.0191344	-3.20974	down
C	A0A8C4M2S6	Mannose binding lectin 2	MBL2	0.116916	0.00830374	-3.09645	down
D	A0A8C4M2S6	Mannose binding lectin 2	MBL2	0.1944	0.0157768	-2.3629	down
E	A0A8C4M2S6	Mannose binding lectin 2	MBL2	0.251533	0.0448233	-1.99118	down
F_	A0A8C4M2S6	Mannose binding lectin 2	MBL2	0.0662629	0.0214814	-3.91566	down
G	A0A8C4M2S6	Mannose binding lectin 2	MBL2	0.306399	0.0217731	-1.70651	down
E	A0A8C4M2X2	Complement component C9	C9	0.264131	0.0391951	-1.92068	down
G	A0A8C4M2X2	Complement component C9	C9	0.279823	0.0431141	-1.83741	down
B	A0A8C4M2Z4	ST6 beta-galactoside alpha-2,6-sialyltransferase 2	ST6GAL2	#NAME?	0	#NAME?	down
C	A0A8C4M2Z4	ST6 beta-galactoside alpha-2,6-sialyltransferase 2	ST6GAL2	#NAME?	0	#NAME?	down
D	A0A8C4M2Z4	ST6 beta-galactoside alpha-2,6-sialyltransferase 2	ST6GAL2	#NAME?	0	#NAME?	down
E	A0A8C4M2Z4	ST6 beta-galactoside alpha-2,6-sialyltransferase 2	ST6GAL2	#NAME?	0	#NAME?	down
F_	A0A8C4M2Z4	ST6 beta-galactoside alpha-2,6-sialyltransferase 2	ST6GAL2	#NAME?	0	#NAME?	down
G	A0A8C4M2Z4	ST6 beta-galactoside alpha-2,6-sialyltransferase 2	ST6GAL2	#NAME?	0	#NAME?	down
B	A0A8C4M367	Beta-1,4-galactosyltransferase		0.456577	0.0116511	-1.13107	down
D	A0A8C4M367	Beta-1,4-galactosyltransferase		0.63733	0.0246537	-0.649888	down
E	A0A8C4M367	Beta-1,4-galactosyltransferase		0.514708	0.0171265	-0.958173	down
F_	A0A8C4M367	Beta-1,4-galactosyltransferase		0.430046	0.00202583	-1.21744	down
C	A0A8C4M4P7	Uncharacterized protein		0.0649704	0.0293301	-3.94407	down
G	A0A8C4M4P7	Uncharacterized protein		0.06321	0.015189	-3.9837	down
B	A0A8C4M4S1	Inter-alpha-trypsin inhibitor heavy chain 4	ITIH4	0.20378	1.60018e-05	-2.29491	down
C	A0A8C4M4S1	Inter-alpha-trypsin inhibitor heavy chain 4	ITIH4	0.201789	9.17381e-06	-2.30908	down
D	A0A8C4M4S1	Inter-alpha-trypsin inhibitor heavy chain 4	ITIH4	0.234807	4.62271e-05	-2.09045	down
E	A0A8C4M4S1	Inter-alpha-trypsin inhibitor heavy chain 4	ITIH4	0.200072	0.000507242	-2.32141	down
F_	A0A8C4M4S1	Inter-alpha-trypsin inhibitor heavy chain 4	ITIH4	0.205413	1.17319e-05	-2.2834	down
G	A0A8C4M4S1	Inter-alpha-trypsin inhibitor heavy chain 4	ITIH4	0.220454	1.03928e-05	-2.18145	down
B	A0A8C4M554	VIT domain-containing protein		0.51761	0.0197955	-0.950062	down
C	A0A8C4M554	VIT domain-containing protein		0.644103	0.0435064	-0.634637	down
D	A0A8C4M554	VIT domain-containing protein		0.517799	0.0183989	-0.949535	down
F_	A0A8C4M554	VIT domain-containing protein		0.495227	0.0075744	-1.01384	down
G	A0A8C4M554	VIT domain-containing protein		0.451899	0.00364414	-1.14593	down
C	A0A8C4M5L2	C1q domain-containing protein		#NAME?	0	#NAME?	down
E	A0A8C4M5L2	C1q domain-containing protein		#NAME?	0	#NAME?	down
F_	A0A8C4M5L2	C1q domain-containing protein		#NAME?	0	#NAME?	down
G	A0A8C4M5L2	C1q domain-containing protein		#NAME?	0	#NAME?	down
B	A0A8C4M5V3	Fetuin B	FETUB	0.254243	0.00604668	-1.97572	down
C	A0A8C4M5V3	Fetuin B	FETUB	0.397955	0.0212763	-1.32932	down
E	A0A8C4M5V3	Fetuin B	FETUB	0.276834	0.00706793	-1.85291	down
F_	A0A8C4M5V3	Fetuin B	FETUB	0.37009	0.0134178	-1.43405	down
G	A0A8C4M5V3	Fetuin B	FETUB	0.493336	0.0341334	-1.01936	down
B	A0A8C4M6I5	Complement component C8 beta chain	C8B	0.136496	0.0321013	-2.87307	down
C	A0A8C4M6I5	Complement component C8 beta chain	C8B	0.191992	0.0373311	-2.38088	down
D	A0A8C4M6I5	Complement component C8 beta chain	C8B	0.13502	0.0314491	-2.88875	down
E	A0A8C4M6I5	Complement component C8 beta chain	C8B	0.188445	0.0369117	-2.40778	down
F_	A0A8C4M6I5	Complement component C8 beta chain	C8B	0.179363	0.0362686	-2.47904	down
G	A0A8C4M6I5	Complement component C8 beta chain	C8B	0.186153	0.0350034	-2.42544	down
B	A0A8C4M6J7	Follistatin like 1	FSTL1	0.119179	0.00542305	-3.0688	down
C	A0A8C4M6J7	Follistatin like 1	FSTL1	0.112096	0.00508232	-3.1572	down
D	A0A8C4M6J7	Follistatin like 1	FSTL1	0.15677	0.000818023	-2.67328	down
E	A0A8C4M6J7	Follistatin like 1	FSTL1	0.134679	0.00558024	-2.8924	down
F_	A0A8C4M6J7	Follistatin like 1	FSTL1	0.12974	0.00699354	-2.9463	down
G	A0A8C4M6J7	Follistatin like 1	FSTL1	0.0933167	0.00580291	-3.42172	down
B	A0A8C4M6V9	Agrin	AGRN	0.298707	0.00207252	-1.7432	down
C	A0A8C4M6V9	Agrin	AGRN	0.327497	0.00592665	-1.61045	down
D	A0A8C4M6V9	Agrin	AGRN	0.298294	0.00166807	-1.7452	down
E	A0A8C4M6V9	Agrin	AGRN	0.310381	0.00306478	-1.68789	down
F_	A0A8C4M6V9	Agrin	AGRN	0.262293	0.00847401	-1.93075	down
G	A0A8C4M6V9	Agrin	AGRN	0.223748	0.000992575	-2.16005	down
B	A0A8C4M797	Prothrombin	F2	0.2652	7.54488e-05	-1.91485	down
C	A0A8C4M797	Prothrombin	F2	0.329349	6.59221e-05	-1.60231	down
D	A0A8C4M797	Prothrombin	F2	0.411455	0.000408958	-1.28119	down
E	A0A8C4M797	Prothrombin	F2	0.383072	0.00236096	-1.38431	down
F_	A0A8C4M797	Prothrombin	F2	0.301543	4.90226e-05	-1.72957	down
G	A0A8C4M797	Prothrombin	F2	0.306151	5.15802e-05	-1.70768	down
B	A0A8C4M7A9	Complement factor B		0.337297	0.000220241	-1.56791	down
C	A0A8C4M7A9	Complement factor B		0.361275	0.000128813	-1.46883	down
D	A0A8C4M7A9	Complement factor B		0.345069	0.000130035	-1.53504	down
G	A0A8C4M7A9	Complement factor B		0.330709	6.08057e-05	-1.59637	down
B	A0A8C4M7T8	Exostosin glycosyltransferase 2	EXT2	0.204522	0.000602982	-2.28967	down
C	A0A8C4M7T8	Exostosin glycosyltransferase 2	EXT2	#NAME?	0	#NAME?	down
D	A0A8C4M7T8	Exostosin glycosyltransferase 2	EXT2	0.260123	0.00156385	-1.94274	down
E	A0A8C4M7T8	Exostosin glycosyltransferase 2	EXT2	0.323234	0.00118582	-1.62935	down
F_	A0A8C4M7T8	Exostosin glycosyltransferase 2	EXT2	0.243326	0.00400626	-2.03904	down
G	A0A8C4M7T8	Exostosin glycosyltransferase 2	EXT2	0.248778	0.000425302	-2.00707	down
B	A0A8C4M822	Uncharacterized protein		0.332327	0.0207336	-1.58932	down
F_	A0A8C4M822	Uncharacterized protein		#NAME?	0	#NAME?	down
B	A0A8C4M831	Complement C8 alpha chain	C8A	0.143561	0.0370951	-2.80026	down
C	A0A8C4M831	Complement C8 alpha chain	C8A	0.19198	0.0421727	-2.38097	down
D	A0A8C4M831	Complement C8 alpha chain	C8A	0.135655	0.03603	-2.88199	down
E	A0A8C4M831	Complement C8 alpha chain	C8A	0.172758	0.0405025	-2.53317	down
F_	A0A8C4M831	Complement C8 alpha chain	C8A	0.144226	0.0364815	-2.7936	down
G	A0A8C4M831	Complement C8 alpha chain	C8A	0.145605	0.0368947	-2.77987	down
F_	A0A8C4M837	Alpha-2-macroglobulin	A2M	0.628486	0.0231598	-0.670047	down
G	A0A8C4M837	Alpha-2-macroglobulin	A2M	0.649602	0.0152943	-0.622372	down
B	A0A8C4M858	Fibrinogen beta chain	FGB	0.368887	0.00489572	-1.43875	down
C	A0A8C4M858	Fibrinogen beta chain	FGB	0.248286	0.00126859	-2.00993	down
D	A0A8C4M858	Fibrinogen beta chain	FGB	0.469722	0.0295127	-1.09012	down
E	A0A8C4M858	Fibrinogen beta chain	FGB	0.396718	0.00451466	-1.33382	down
F_	A0A8C4M858	Fibrinogen beta chain	FGB	0.284734	0.00159789	-1.81231	down
G	A0A8C4M858	Fibrinogen beta chain	FGB	0.256564	0.00724891	-1.96261	down
B	A0A8C4M8H2	Uncharacterized protein		0.497091	0.0299662	-1.00842	down
G	A0A8C4M8H2	Uncharacterized protein		0.545445	0.0473428	-0.874495	down
B	A0A8C4M8M6	Fib_alpha domain-containing protein		0.367236	0.0133652	-1.44522	down
C	A0A8C4M8M6	Fib_alpha domain-containing protein		0.28299	0.00314124	-1.82118	down
D	A0A8C4M8M6	Fib_alpha domain-containing protein		0.34616	0.0106548	-1.53049	down
E	A0A8C4M8M6	Fib_alpha domain-containing protein		0.300243	0.00373109	-1.7358	down
F_	A0A8C4M8M6	Fib_alpha domain-containing protein		0.219057	0.00208501	-2.19062	down
G	A0A8C4M8M6	Fib_alpha domain-containing protein		0.189929	0.0108046	-2.39646	down
B	A0A8C4M8R2	Uncharacterized protein		0.206558	0.0155281	-2.27538	down
C	A0A8C4M8R2	Uncharacterized protein		0.144302	0.0102456	-2.79284	down
D	A0A8C4M8R2	Uncharacterized protein		0.106696	0.0291547	-3.22843	down
F_	A0A8C4M8R2	Uncharacterized protein		0.140331	0.0101083	-2.83309	down
B	A0A8C4M915	Adiponectin, C1Q and collagen domain containing	ADIPOQ	0.472897	0.034146	-1.0804	down
D	A0A8C4M915	Adiponectin, C1Q and collagen domain containing	ADIPOQ	0.457292	0.0261333	-1.12881	down
E	A0A8C4M915	Adiponectin, C1Q and collagen domain containing	ADIPOQ	0.35673	0.00981763	-1.4871	down
B	A0A8C4M995	Fibrinogen gamma chain	FGG	0.444412	0.0252824	-1.17003	down
C	A0A8C4M995	Fibrinogen gamma chain	FGG	0.339827	0.00486372	-1.55713	down
D	A0A8C4M995	Fibrinogen gamma chain	FGG	0.448283	0.0230528	-1.15752	down
E	A0A8C4M995	Fibrinogen gamma chain	FGG	0.413852	0.0103674	-1.27281	down
F_	A0A8C4M995	Fibrinogen gamma chain	FGG	0.287089	0.00297213	-1.80043	down
G	A0A8C4M995	Fibrinogen gamma chain	FGG	0.220642	0.0105679	-2.18022	down
B	A0A8C4M9J5	Sulfhydryl oxidase	QSOX1	0.0246946	0.00387813	-5.33966	down
C	A0A8C4M9J5	Sulfhydryl oxidase	QSOX1	0.00261377	0.0038146	-8.57965	down
F_	A0A8C4M9J5	Sulfhydryl oxidase	QSOX1	0.0137246	0.00375087	-6.1871	down
G	A0A8C4M9J5	Sulfhydryl oxidase	QSOX1	#NAME?	0	#NAME?	down
B	A0A8C4MA38	Tubulin beta chain	TUBB4B	0.579124	0.0465787	-0.788056	down
B	A0A8C4MAF5	Complement C2	C2	0.274384	0.00172997	-1.86573	down
C	A0A8C4MAF5	Complement C2	C2	0.270204	0.00241478	-1.88788	down
D	A0A8C4MAF5	Complement C2	C2	0.337228	0.00569733	-1.5682	down
E	A0A8C4MAF5	Complement C2	C2	0.326834	0.00218229	-1.61337	down
F_	A0A8C4MAF5	Complement C2	C2	0.309903	0.00244918	-1.69011	down
G	A0A8C4MAF5	Complement C2	C2	0.301584	0.0104193	-1.72937	down
C	A0A8C4MAF9	Clusterin	CLU	0.182327	0.00293881	-2.4554	down
D	A0A8C4MAF9	Clusterin	CLU	0.142772	0.0122973	-2.80821	down
E	A0A8C4MAF9	Clusterin	CLU	0.14188	0.0127816	-2.81726	down
F_	A0A8C4MAF9	Clusterin	CLU	0.265675	0.0098557	-1.91226	down
G	A0A8C4MAF9	Clusterin	CLU	0.17268	0.0124957	-2.53382	down
B	A0A8C4MAU4	Uncharacterized protein		0.221006	0.000611271	-2.17785	down
C	A0A8C4MAU4	Uncharacterized protein		0.204474	0.000446232	-2.29001	down
D	A0A8C4MAU4	Uncharacterized protein		0.31366	0.00136049	-1.67273	down
E	A0A8C4MAU4	Uncharacterized protein		0.267004	0.00658255	-1.90507	down
F_	A0A8C4MAU4	Uncharacterized protein		0.315126	0.00109558	-1.666	down
G	A0A8C4MAU4	Uncharacterized protein		0.265092	0.00569699	-1.91543	down
B	A0A8C4MAU6	Membrane bound transcription factor peptidase, site 1	MBTPS1	#NAME?	0	#NAME?	down
D	A0A8C4MAU6	Membrane bound transcription factor peptidase, site 1	MBTPS1	#NAME?	0	#NAME?	down
E	A0A8C4MAU6	Membrane bound transcription factor peptidase, site 1	MBTPS1	#NAME?	0	#NAME?	down
F_	A0A8C4MAU6	Membrane bound transcription factor peptidase, site 1	MBTPS1	#NAME?	0	#NAME?	down
D	A0A8C4MB52	Thrombospondin 1	THBS1	#NAME?	0	#NAME?	down
B	A0A8C4MBD9	Beta-2-glycoprotein 1	APOH	0.374246	0.000489298	-1.41794	down
C	A0A8C4MBD9	Beta-2-glycoprotein 1	APOH	0.409683	0.000120502	-1.28742	down
D	A0A8C4MBD9	Beta-2-glycoprotein 1	APOH	0.42967	0.000477946	-1.2187	down
E	A0A8C4MBD9	Beta-2-glycoprotein 1	APOH	0.546117	0.000400329	-0.872717	down
F_	A0A8C4MBD9	Beta-2-glycoprotein 1	APOH	0.431447	0.000604155	-1.21275	down
G	A0A8C4MBD9	Beta-2-glycoprotein 1	APOH	0.455085	0.00250492	-1.13579	down
B	A0A8C4MBE7	Uncharacterized protein		0.319943	0.00207052	-1.64411	down
C	A0A8C4MBE7	Uncharacterized protein		0.338553	0.00715555	-1.56255	down
D	A0A8C4MBE7	Uncharacterized protein		0.428816	0.00225337	-1.22157	down
E	A0A8C4MBE7	Uncharacterized protein		0.398677	0.00822297	-1.32671	down
F_	A0A8C4MBE7	Uncharacterized protein		0.403251	0.001739	-1.31025	down
G	A0A8C4MBE7	Uncharacterized protein		0.352897	0.00663455	-1.50268	down
B	A0A8C4MBN8	Vitamin D-binding protein	GC	0.341394	0.0001757	-1.55049	down
C	A0A8C4MBN8	Vitamin D-binding protein	GC	0.418287	0.000315561	-1.25743	down
D	A0A8C4MBN8	Vitamin D-binding protein	GC	0.476248	0.000924966	-1.07022	down
E	A0A8C4MBN8	Vitamin D-binding protein	GC	0.519029	0.00598755	-0.946114	down
F_	A0A8C4MBN8	Vitamin D-binding protein	GC	0.438241	0.000320805	-1.1902	down
G	A0A8C4MBN8	Vitamin D-binding protein	GC	0.504132	0.000832193	-0.988126	down
C	A0A8C4MBR7	Complement subcomponent C1r	C1R	0.594056	0.0372317	-0.751329	down
E	A0A8C4MBR7	Complement subcomponent C1r	C1R	0.523972	0.0225285	-0.932438	down
F_	A0A8C4MBR7	Complement subcomponent C1r	C1R	0.598371	0.029027	-0.740888	down
G	A0A8C4MBR7	Complement subcomponent C1r	C1R	0.516821	0.0205152	-0.952264	down
C	A0A8C4MBZ0	Toll-like receptor 2	TLR2	#NAME?	0	#NAME?	down
E	A0A8C4MBZ0	Toll-like receptor 2	TLR2	#NAME?	0	#NAME?	down
G	A0A8C4MBZ0	Toll-like receptor 2	TLR2	#NAME?	0	#NAME?	down
C	A0A8C4MCA9	Histidine rich glycoprotein	HRG	0.400404	0.0423079	-1.32047	down
B	A0A8C4MCJ2	Desmoglein 2	DSG2	0.15535	0.000878556	-2.68641	down
C	A0A8C4MCJ2	Desmoglein 2	DSG2	0.140157	0.000772481	-2.83489	down
D	A0A8C4MCJ2	Desmoglein 2	DSG2	0.1716	0.00799587	-2.54288	down
E	A0A8C4MCJ2	Desmoglein 2	DSG2	0.288245	0.00633289	-1.79463	down
F_	A0A8C4MCJ2	Desmoglein 2	DSG2	0.172126	0.0075428	-2.53847	down
G	A0A8C4MCJ2	Desmoglein 2	DSG2	0.140642	0.00609561	-2.8299	down
B	A0A8C4MCS7	Complement C1s	C1S	0.0681942	0.037415	-3.87421	down
D	A0A8C4MCS7	Complement C1s	C1S	0.138992	0.0437596	-2.84693	down
B	A0A8C4MD41	Procollagen-lysine 5-dioxygenase	PLOD3	0.238537	0.000212893	-2.06772	down
C	A0A8C4MD41	Procollagen-lysine 5-dioxygenase	PLOD3	0.38916	2.06417e-07	-1.36156	down
D	A0A8C4MD41	Procollagen-lysine 5-dioxygenase	PLOD3	0.20018	5.99139e-05	-2.32063	down
E	A0A8C4MD41	Procollagen-lysine 5-dioxygenase	PLOD3	0.196083	3.0015e-09	-2.35047	down
F_	A0A8C4MD41	Procollagen-lysine 5-dioxygenase	PLOD3	0.24113	7.25192e-05	-2.05212	down
G	A0A8C4MD41	Procollagen-lysine 5-dioxygenase	PLOD3	0.183673	8.49865e-11	-2.44479	down
B	A0A8C4MDS1	Afamin	AFM	0.140434	0.0194359	-2.83203	down
C	A0A8C4MDS1	Afamin	AFM	0.244377	0.0259559	-2.03282	down
D	A0A8C4MDS1	Afamin	AFM	0.242035	0.00966818	-2.04672	down
E	A0A8C4MDS1	Afamin	AFM	0.270902	0.0291598	-1.88416	down
F_	A0A8C4MDS1	Afamin	AFM	0.254145	0.0102838	-1.97627	down
G	A0A8C4MDS1	Afamin	AFM	0.233568	0.0232452	-2.09808	down
C	A0A8C4MEC8	GDNF family receptor alpha-1	GFRA1	#NAME?	0	#NAME?	down
G	A0A8C4MEC8	GDNF family receptor alpha-1	GFRA1	#NAME?	0	#NAME?	down
B	A0A8C4MEF5	FAM20A golgi associated secretory pathway pseudokinase	FAM20A	0.379532	0.0004426	-1.3977	down
C	A0A8C4MEF5	FAM20A golgi associated secretory pathway pseudokinase	FAM20A	0.486953	0.00195584	-1.03815	down
D	A0A8C4MEF5	FAM20A golgi associated secretory pathway pseudokinase	FAM20A	0.456267	0.000256282	-1.13205	down
E	A0A8C4MEF5	FAM20A golgi associated secretory pathway pseudokinase	FAM20A	0.351523	0.000128534	-1.50831	down
F_	A0A8C4MEF5	FAM20A golgi associated secretory pathway pseudokinase	FAM20A	0.361638	0.00051788	-1.46738	down
G	A0A8C4MEF5	FAM20A golgi associated secretory pathway pseudokinase	FAM20A	0.366406	0.000128181	-1.44848	down
B	A0A8C4MEG9	Procollagen-lysine 5-dioxygenase	PLOD1	0.284164	0.000671541	-1.8152	down
C	A0A8C4MEG9	Procollagen-lysine 5-dioxygenase	PLOD1	0.258274	0.00056094	-1.95303	down
D	A0A8C4MEG9	Procollagen-lysine 5-dioxygenase	PLOD1	0.142322	0.00225708	-2.81277	down
E	A0A8C4MEG9	Procollagen-lysine 5-dioxygenase	PLOD1	0.160089	0.0028808	-2.64305	down
F_	A0A8C4MEG9	Procollagen-lysine 5-dioxygenase	PLOD1	0.167061	0.00254225	-2.58156	down
G	A0A8C4MEG9	Procollagen-lysine 5-dioxygenase	PLOD1	0.124854	0.00084477	-3.00169	down
B	A0A8C4MEN0	VWFA domain-containing protein		0.201168	4.91554e-06	-2.31353	down
C	A0A8C4MEN0	VWFA domain-containing protein		0.273933	1.6801e-05	-1.8681	down
D	A0A8C4MEN0	VWFA domain-containing protein		0.306388	4.99669e-05	-1.70657	down
E	A0A8C4MEN0	VWFA domain-containing protein		0.217091	2.7669e-05	-2.20363	down
F_	A0A8C4MEN0	VWFA domain-containing protein		0.207689	6.7038e-06	-2.2675	down
G	A0A8C4MEN0	VWFA domain-containing protein		0.208244	1.05789e-05	-2.26366	down
B	A0A8C4MEV5	Polypeptide N-acetylgalactosaminyltransferase	GALNT1	0.39748	0.00296702	-1.33105	down
C	A0A8C4MEV5	Polypeptide N-acetylgalactosaminyltransferase	GALNT1	0.343763	0.00153033	-1.54051	down
D	A0A8C4MEV5	Polypeptide N-acetylgalactosaminyltransferase	GALNT1	0.369033	0.00155573	-1.43818	down
E	A0A8C4MEV5	Polypeptide N-acetylgalactosaminyltransferase	GALNT1	0.373548	0.00166438	-1.42063	down
F_	A0A8C4MEV5	Polypeptide N-acetylgalactosaminyltransferase	GALNT1	0.346544	0.001441	-1.52889	down
G	A0A8C4MEV5	Polypeptide N-acetylgalactosaminyltransferase	GALNT1	0.405225	0.00188497	-1.30321	down
B	A0A8C4MF88	Antithrombin-III	SERPINC1	0.37819	0.000825172	-1.40282	down
C	A0A8C4MF88	Antithrombin-III	SERPINC1	0.501768	0.00326504	-0.994907	down
D	A0A8C4MF88	Antithrombin-III	SERPINC1	0.432879	0.00063196	-1.20796	down
E	A0A8C4MF88	Antithrombin-III	SERPINC1	0.474916	0.00109493	-1.07426	down
F_	A0A8C4MF88	Antithrombin-III	SERPINC1	0.421324	0.00101535	-1.247	down
G	A0A8C4MF88	Antithrombin-III	SERPINC1	0.473831	0.00163689	-1.07756	down
D	A0A8C4MFA6	Repulsive guidance molecule BMP co-receptor a	RGMA	0.50602	0.0168054	-0.982733	down
C	A0A8C4MFD5	AE binding protein 1	AEBP1	#NAME?	0	#NAME?	down
D	A0A8C4MFD5	AE binding protein 1	AEBP1	#NAME?	0	#NAME?	down
E	A0A8C4MFD5	AE binding protein 1	AEBP1	#NAME?	0	#NAME?	down
F_	A0A8C4MFD5	AE binding protein 1	AEBP1	#NAME?	0	#NAME?	down
G	A0A8C4MFD5	AE binding protein 1	AEBP1	#NAME?	0	#NAME?	down
B	A0A8C4MFG1	Carboxypeptidase B2	CPB2	0.27793	0.000323006	-1.84721	down
C	A0A8C4MFG1	Carboxypeptidase B2	CPB2	0.298375	0.000667929	-1.7448	down
D	A0A8C4MFG1	Carboxypeptidase B2	CPB2	0.426065	0.00297157	-1.23086	down
E	A0A8C4MFG1	Carboxypeptidase B2	CPB2	0.349049	0.000584623	-1.5185	down
F_	A0A8C4MFG1	Carboxypeptidase B2	CPB2	0.322607	0.00129212	-1.63215	down
G	A0A8C4MFG1	Carboxypeptidase B2	CPB2	0.279033	0.000365038	-1.84149	down
F_	A0A8C4MFK5	Ig-like domain-containing protein		0.377658	0.0266933	-1.40485	down
B	A0A8C4MFM3	Prolactin receptor	PRLR	#NAME?	0	#NAME?	down
D	A0A8C4MFM3	Prolactin receptor	PRLR	#NAME?	0	#NAME?	down
E	A0A8C4MFM3	Prolactin receptor	PRLR	#NAME?	0	#NAME?	down
B	A0A8C4MFP7	Platelet-derived growth factor C	PDGFC	0.274462	0.0457382	-1.86532	down
C	A0A8C4MFP7	Platelet-derived growth factor C	PDGFC	#NAME?	0	#NAME?	down
F_	A0A8C4MFP7	Platelet-derived growth factor C	PDGFC	#NAME?	0	#NAME?	down
G	A0A8C4MGC3	Procollagen C-endopeptidase enhancer	PCOLCE	0.0871002	0.0137649	-3.52118	down
D	A0A8C4MGH9	Kallikrein B1	KLKB1	#NAME?	0	#NAME?	down
E	A0A8C4MGH9	Kallikrein B1	KLKB1	#NAME?	0	#NAME?	down
G	A0A8C4MGH9	Kallikrein B1	KLKB1	0.470066	0.0423842	-1.08906	down
C	A0A8C4MGJ4	Ig-like domain-containing protein		#NAME?	0	#NAME?	down
D	A0A8C4MGJ4	Ig-like domain-containing protein		#NAME?	0	#NAME?	down
E	A0A8C4MGJ4	Ig-like domain-containing protein		#NAME?	0	#NAME?	down
F_	A0A8C4MGJ4	Ig-like domain-containing protein		#NAME?	0	#NAME?	down
G	A0A8C4MGJ4	Ig-like domain-containing protein		#NAME?	0	#NAME?	down
C	A0A8C4MGN9	Immunoglobulin lambda variable 4-3		#NAME?	0	#NAME?	down
C	A0A8C4MGQ9	Ig-like domain-containing protein		#NAME?	0	#NAME?	down
C	A0A8C4MHI5	Microfibril associated protein 2	MFAP2	#NAME?	0	#NAME?	down
D	A0A8C4MHI5	Microfibril associated protein 2	MFAP2	#NAME?	0	#NAME?	down
E	A0A8C4MHI5	Microfibril associated protein 2	MFAP2	#NAME?	0	#NAME?	down
G	A0A8C4MHI5	Microfibril associated protein 2	MFAP2	#NAME?	0	#NAME?	down
B	A0A8C4MHL4	72 kDa type IV collagenase	MMP2	#NAME?	0	#NAME?	down
C	A0A8C4MHL4	72 kDa type IV collagenase	MMP2	#NAME?	0	#NAME?	down
D	A0A8C4MHL4	72 kDa type IV collagenase	MMP2	#NAME?	0	#NAME?	down
E	A0A8C4MHL4	72 kDa type IV collagenase	MMP2	#NAME?	0	#NAME?	down
G	A0A8C4MHL4	72 kDa type IV collagenase	MMP2	#NAME?	0	#NAME?	down
B	A0A8C4MHN8	Sulfhydryl oxidase	QSOX2	0.370678	0.0239587	-1.43176	down
C	A0A8C4MHN8	Sulfhydryl oxidase	QSOX2	#NAME?	0	#NAME?	down
D	A0A8C4MHN8	Sulfhydryl oxidase	QSOX2	#NAME?	0	#NAME?	down
E	A0A8C4MHN8	Sulfhydryl oxidase	QSOX2	#NAME?	0	#NAME?	down
F_	A0A8C4MHN8	Sulfhydryl oxidase	QSOX2	#NAME?	0	#NAME?	down
G	A0A8C4MHN8	Sulfhydryl oxidase	QSOX2	0.274385	0.00899147	-1.86573	down
B	A0A8C4MHQ4	Secreted frizzled related protein 2	SFRP2	0.302339	0.00585717	-1.72576	down
C	A0A8C4MHQ4	Secreted frizzled related protein 2	SFRP2	0.238259	0.00556616	-2.0694	down
D	A0A8C4MHQ4	Secreted frizzled related protein 2	SFRP2	0.16399	0.000507396	-2.60832	down
E	A0A8C4MHQ4	Secreted frizzled related protein 2	SFRP2	0.144474	0.00400336	-2.79112	down
F_	A0A8C4MHQ4	Secreted frizzled related protein 2	SFRP2	0.129888	0.00421432	-2.94466	down
G	A0A8C4MHQ4	Secreted frizzled related protein 2	SFRP2	0.089624	0.00323983	-3.47997	down
B	A0A8C4MHX5	Family with sequence similarity 234 member A	FAM234A	#NAME?	0	#NAME?	down
D	A0A8C4MHX5	Family with sequence similarity 234 member A	FAM234A	#NAME?	0	#NAME?	down
E	A0A8C4MHX5	Family with sequence similarity 234 member A	FAM234A	#NAME?	0	#NAME?	down
F_	A0A8C4MHX5	Family with sequence similarity 234 member A	FAM234A	#NAME?	0	#NAME?	down
B	A0A8C4MID0	Ig-like domain-containing protein		0.292255	0.0145561	-1.7747	down
C	A0A8C4MID0	Ig-like domain-containing protein		0.493584	0.0399243	-1.01863	down
D	A0A8C4MID0	Ig-like domain-containing protein		0.362348	0.0215013	-1.46455	down
E	A0A8C4MID0	Ig-like domain-containing protein		0.443488	0.0368433	-1.17303	down
G	A0A8C4MID0	Ig-like domain-containing protein		0.338622	0.0185748	-1.56225	down
B	A0A8C4MIE2	Beta-mannosidase	MANBA	0.517317	0.00364117	-0.950881	down
C	A0A8C4MIE2	Beta-mannosidase	MANBA	0.58673	0.00201208	-0.76923	down
D	A0A8C4MIE2	Beta-mannosidase	MANBA	0.473673	0.00107511	-1.07804	down
F_	A0A8C4MIE2	Beta-mannosidase	MANBA	0.657354	0.00785529	-0.605257	down
G	A0A8C4MIE2	Beta-mannosidase	MANBA	0.576411	0.00191883	-0.79483	down
C	A0A8C4MIX5	GLOBIN domain-containing protein		#NAME?	0	#NAME?	down
E	A0A8C4MIX5	GLOBIN domain-containing protein		#NAME?	0	#NAME?	down
F_	A0A8C4MIX5	GLOBIN domain-containing protein		#NAME?	0	#NAME?	down
G	A0A8C4MIX5	GLOBIN domain-containing protein		#NAME?	0	#NAME?	down
B	A0A8C4MK32	Alpha-2-glycoprotein 1, zinc-binding	AZGP1	0.423155	0.000488059	-1.24074	down
C	A0A8C4MK32	Alpha-2-glycoprotein 1, zinc-binding	AZGP1	0.4352	1.70332e-05	-1.20025	down
D	A0A8C4MK32	Alpha-2-glycoprotein 1, zinc-binding	AZGP1	0.53081	0.000570769	-0.913732	down
E	A0A8C4MK32	Alpha-2-glycoprotein 1, zinc-binding	AZGP1	0.507478	0.000759198	-0.978584	down
F_	A0A8C4MK32	Alpha-2-glycoprotein 1, zinc-binding	AZGP1	0.424255	0.000301934	-1.237	down
G	A0A8C4MK32	Alpha-2-glycoprotein 1, zinc-binding	AZGP1	0.395238	0.000330094	-1.33921	down
B	A0A8C4MKR0	Coagulation factor V	F5	0.0695782	0.00880355	-3.84522	down
C	A0A8C4MKR0	Coagulation factor V	F5	0.0333677	0.0083618	-4.9054	down
D	A0A8C4MKR0	Coagulation factor V	F5	0.0706863	0.00858803	-3.82243	down
E	A0A8C4MKR0	Coagulation factor V	F5	0.0411235	0.00828284	-4.60389	down
F_	A0A8C4MKR0	Coagulation factor V	F5	0.0726329	0.0086685	-3.78323	down
G	A0A8C4MKR0	Coagulation factor V	F5	0.0535039	0.00870934	-4.22421	down
B	A0A8C4ML34	Inter-alpha-trypsin inhibitor heavy chain 2	ITIH2	0.324432	0.000282127	-1.62401	down
C	A0A8C4ML34	Inter-alpha-trypsin inhibitor heavy chain 2	ITIH2	0.289578	0.000215401	-1.78797	down
D	A0A8C4ML34	Inter-alpha-trypsin inhibitor heavy chain 2	ITIH2	0.354072	0.000743987	-1.49789	down
E	A0A8C4ML34	Inter-alpha-trypsin inhibitor heavy chain 2	ITIH2	0.405526	0.000620206	-1.30213	down
F_	A0A8C4ML34	Inter-alpha-trypsin inhibitor heavy chain 2	ITIH2	0.266265	0.000335193	-1.90906	down
G	A0A8C4ML34	Inter-alpha-trypsin inhibitor heavy chain 2	ITIH2	0.275788	0.000258008	-1.85837	down
B	A0A8C4MLG2	Complement C8 gamma chain	C8G	0.209614	0.000211229	-2.2542	down
C	A0A8C4MLG2	Complement C8 gamma chain	C8G	0.16137	0.000153376	-2.63156	down
D	A0A8C4MLG2	Complement C8 gamma chain	C8G	0.283995	0.009336	-1.81607	down
E	A0A8C4MLG2	Complement C8 gamma chain	C8G	0.244675	0.00019121	-2.03106	down
F_	A0A8C4MLG2	Complement C8 gamma chain	C8G	0.136353	0.000113834	-2.87459	down
G	A0A8C4MLG2	Complement C8 gamma chain	C8G	0.0687699	6.76274e-05	-3.86208	down
B	A0A8C4MLM1	Laminin subunit beta 1	LAMB1	#NAME?	0	#NAME?	down
C	A0A8C4MLM1	Laminin subunit beta 1	LAMB1	#NAME?	0	#NAME?	down
D	A0A8C4MLM1	Laminin subunit beta 1	LAMB1	#NAME?	0	#NAME?	down
E	A0A8C4MLM1	Laminin subunit beta 1	LAMB1	#NAME?	0	#NAME?	down
F_	A0A8C4MLM1	Laminin subunit beta 1	LAMB1	#NAME?	0	#NAME?	down
B	A0A8C4MM82	Lymphocyte cytosolic protein 1	LCP1	0.203506	0.0104893	-2.29686	down
E	A0A8C4MM82	Lymphocyte cytosolic protein 1	LCP1	0.291499	0.00132059	-1.77844	down
F_	A0A8C4MM82	Lymphocyte cytosolic protein 1	LCP1	0.169297	0.0032889	-2.56237	down
G	A0A8C4MM82	Lymphocyte cytosolic protein 1	LCP1	#NAME?	0	#NAME?	down
C	A0A8C4MMS6	Chitinase-3-like protein 1	CHI3L1	#NAME?	0	#NAME?	down
D	A0A8C4MMS6	Chitinase-3-like protein 1	CHI3L1	#NAME?	0	#NAME?	down
E	A0A8C4MMS6	Chitinase-3-like protein 1	CHI3L1	#NAME?	0	#NAME?	down
B	A0A8C4MMV0	Lumican	LUM	0.326317	0.0206833	-1.61565	down
D	A0A8C4MMV0	Lumican	LUM	0.235586	0.0190696	-2.08568	down
F_	A0A8C4MMV0	Lumican	LUM	0.391228	0.0287297	-1.35392	down
G	A0A8C4MMV0	Lumican	LUM	0.11278	0.00666173	-3.14841	down
B	A0A8C4MNC2	Receptor protein-tyrosine kinase	EPHB4	0.2084	0.0258152	-2.26257	down
C	A0A8C4MNC2	Receptor protein-tyrosine kinase	EPHB4	#NAME?	0	#NAME?	down
E	A0A8C4MNC2	Receptor protein-tyrosine kinase	EPHB4	#NAME?	0	#NAME?	down
C	A0A8C4MNX8	Cysteine rich secretory protein LCCL domain containing 1	CRISPLD1	#NAME?	0	#NAME?	down
F_	A0A8C4MNX8	Cysteine rich secretory protein LCCL domain containing 1	CRISPLD1	#NAME?	0	#NAME?	down
G	A0A8C4MNX8	Cysteine rich secretory protein LCCL domain containing 1	CRISPLD1	#NAME?	0	#NAME?	down
C	A0A8C4MPE4	Periostin	POSTN	#NAME?	0	#NAME?	down
E	A0A8C4MPE4	Periostin	POSTN	#NAME?	0	#NAME?	down
F_	A0A8C4MPE4	Periostin	POSTN	#NAME?	0	#NAME?	down
G	A0A8C4MPE4	Periostin	POSTN	#NAME?	0	#NAME?	down
B	A0A8C4MPH4	Alpha-1-B glycoprotein	A1BG	0.307903	6.60687e-05	-1.69945	down
C	A0A8C4MPH4	Alpha-1-B glycoprotein	A1BG	0.275527	0.00132289	-1.85974	down
D	A0A8C4MPH4	Alpha-1-B glycoprotein	A1BG	0.449123	0.00272135	-1.15482	down
E	A0A8C4MPH4	Alpha-1-B glycoprotein	A1BG	0.3871	0.000201723	-1.36922	down
F_	A0A8C4MPH4	Alpha-1-B glycoprotein	A1BG	0.43711	0.000295128	-1.19393	down
G	A0A8C4MPH4	Alpha-1-B glycoprotein	A1BG	0.458785	0.00327875	-1.12411	down
B	A0A8C4MPZ3	Glypican 4	GPC4	#NAME?	0	#NAME?	down
C	A0A8C4MPZ3	Glypican 4	GPC4	#NAME?	0	#NAME?	down
D	A0A8C4MPZ3	Glypican 4	GPC4	#NAME?	0	#NAME?	down
E	A0A8C4MPZ3	Glypican 4	GPC4	#NAME?	0	#NAME?	down
F_	A0A8C4MPZ3	Glypican 4	GPC4	#NAME?	0	#NAME?	down
G	A0A8C4MPZ3	Glypican 4	GPC4	#NAME?	0	#NAME?	down
B	A0A8C4MQ48	Laminin subunit alpha 1	LAMA1	#NAME?	0	#NAME?	down
E	A0A8C4MQ48	Laminin subunit alpha 1	LAMA1	#NAME?	0	#NAME?	down
G	A0A8C4MQ48	Laminin subunit alpha 1	LAMA1	#NAME?	0	#NAME?	down
B	A0A8C4MQ53	Ig-like domain-containing protein		0.180306	0.026961	-2.47148	down
D	A0A8C4MQ53	Ig-like domain-containing protein		0.0883819	0.0226897	-3.50011	down
E	A0A8C4MQ53	Ig-like domain-containing protein		0.197911	0.0318026	-2.33708	down
G	A0A8C4MQ53	Ig-like domain-containing protein		0.260723	0.0346779	-1.93941	down
B	A0A8C4MQA7	Ig-like domain-containing protein		0.235188	0.0371556	-2.08812	down
C	A0A8C4MQA7	Ig-like domain-containing protein		0.137791	0.0271938	-2.85944	down
D	A0A8C4MQA7	Ig-like domain-containing protein		0.265072	0.0162092	-1.91554	down
F_	A0A8C4MQA7	Ig-like domain-containing protein		0.284056	0.0440179	-1.81576	down
G	A0A8C4MQA7	Ig-like domain-containing protein		0.264683	0.0395617	-1.91766	down
C	A0A8C4MQR8	Insulin like growth factor binding protein 7	IGFBP7	0.383676	0.0121201	-1.38204	down
G	A0A8C4MQR8	Insulin like growth factor binding protein 7	IGFBP7	0.226383	0.0219901	-2.14317	down
B	A0A8C4MQR9	Ig-like domain-containing protein		0.196457	0.00342039	-2.34771	down
C	A0A8C4MQR9	Ig-like domain-containing protein		0.30486	0.0316	-1.71378	down
D	A0A8C4MQR9	Ig-like domain-containing protein		0.482941	0.0157091	-1.05008	down
E	A0A8C4MQR9	Ig-like domain-containing protein		0.398744	0.0207314	-1.32647	down
F_	A0A8C4MQR9	Ig-like domain-containing protein		0.443898	0.0163939	-1.1717	down
G	A0A8C4MQR9	Ig-like domain-containing protein		0.331396	0.0112754	-1.59337	down
C	A0A8C4MRC1	Ig-like domain-containing protein		#NAME?	0	#NAME?	down
D	A0A8C4MRC1	Ig-like domain-containing protein		#NAME?	0	#NAME?	down
E	A0A8C4MRC1	Ig-like domain-containing protein		#NAME?	0	#NAME?	down
F_	A0A8C4MRC1	Ig-like domain-containing protein		#NAME?	0	#NAME?	down
G	A0A8C4MRC1	Ig-like domain-containing protein		#NAME?	0	#NAME?	down
F_	A0A8C4MRP5	Peptidase D	PEPD	0.217136	0.0124537	-2.20333	down
G	A0A8C4MRP5	Peptidase D	PEPD	#NAME?	0	#NAME?	down
B	A0A8C4MS15	Mitotic arrest deficient 1 like 1	MAD1L1	#NAME?	0	#NAME?	down
D	A0A8C4MS15	Mitotic arrest deficient 1 like 1	MAD1L1	#NAME?	0	#NAME?	down
E	A0A8C4MS15	Mitotic arrest deficient 1 like 1	MAD1L1	#NAME?	0	#NAME?	down
G	A0A8C4MS15	Mitotic arrest deficient 1 like 1	MAD1L1	#NAME?	0	#NAME?	down
B	A0A8C4MS28	Paraoxonase	PON1	0.303332	0.000626644	-1.72103	down
C	A0A8C4MS28	Paraoxonase	PON1	0.356237	0.000763625	-1.48909	down
E	A0A8C4MS28	Paraoxonase	PON1	0.551874	0.00524948	-0.857588	down
F_	A0A8C4MS28	Paraoxonase	PON1	0.324724	0.000488305	-1.62271	down
G	A0A8C4MS28	Paraoxonase	PON1	0.473606	0.00777289	-1.07824	down
G	A0A8C4MS29	Solute carrier family 39 member 8	SLC39A8	#NAME?	0	#NAME?	down
C	A0A8C4MS89	Cellular repressor of E1A stimulated genes 1	CREG1	0.471245	0.0264547	-1.08545	down
D	A0A8C4MS89	Cellular repressor of E1A stimulated genes 1	CREG1	0.499047	0.0309764	-1.00275	down
F_	A0A8C4MS89	Cellular repressor of E1A stimulated genes 1	CREG1	0.486344	0.0337299	-1.03995	down
B	A0A8C4MSD2	Serpin family A member 10	SERPINA10	0.387898	0.00294418	-1.36625	down
C	A0A8C4MSD2	Serpin family A member 10	SERPINA10	0.3182	0.000359	-1.65199	down
D	A0A8C4MSD2	Serpin family A member 10	SERPINA10	0.34271	0.000401305	-1.54494	down
E	A0A8C4MSD2	Serpin family A member 10	SERPINA10	0.470508	0.000987604	-1.08771	down
F_	A0A8C4MSD2	Serpin family A member 10	SERPINA10	0.406226	0.000800847	-1.29965	down
G	A0A8C4MSD2	Serpin family A member 10	SERPINA10	0.343373	0.0034434	-1.54215	down
C	A0A8C4MSP9	Calsyntenin 1	CLSTN1	#NAME?	0	#NAME?	down
C	A0A8C4MSS6	Actin-related protein 2/3 complex subunit 5	ARPC5L	#NAME?	0	#NAME?	down
E	A0A8C4MSS6	Actin-related protein 2/3 complex subunit 5	ARPC5L	#NAME?	0	#NAME?	down
G	A0A8C4MSS6	Actin-related protein 2/3 complex subunit 5	ARPC5L	#NAME?	0	#NAME?	down
C	A0A8C4MTH8	Fibulin-5	FBLN5	#NAME?	0	#NAME?	down
D	A0A8C4MTH8	Fibulin-5	FBLN5	#NAME?	0	#NAME?	down
E	A0A8C4MTH8	Fibulin-5	FBLN5	#NAME?	0	#NAME?	down
F_	A0A8C4MTH8	Fibulin-5	FBLN5	#NAME?	0	#NAME?	down
G	A0A8C4MTH8	Fibulin-5	FBLN5	#NAME?	0	#NAME?	down
B	A0A8C4MTJ8	Collagen type III alpha 1 chain	COL3A1	#NAME?	0	#NAME?	down
C	A0A8C4MTJ8	Collagen type III alpha 1 chain	COL3A1	#NAME?	0	#NAME?	down
D	A0A8C4MTJ8	Collagen type III alpha 1 chain	COL3A1	#NAME?	0	#NAME?	down
E	A0A8C4MTJ8	Collagen type III alpha 1 chain	COL3A1	#NAME?	0	#NAME?	down
F_	A0A8C4MTJ8	Collagen type III alpha 1 chain	COL3A1	#NAME?	0	#NAME?	down
G	A0A8C4MTJ8	Collagen type III alpha 1 chain	COL3A1	#NAME?	0	#NAME?	down
B	A0A8C4MTU0	Peptidase inhibitor 16	PI16	#NAME?	0	#NAME?	down
C	A0A8C4MTU0	Peptidase inhibitor 16	PI16	#NAME?	0	#NAME?	down
D	A0A8C4MTU0	Peptidase inhibitor 16	PI16	#NAME?	0	#NAME?	down
E	A0A8C4MTU0	Peptidase inhibitor 16	PI16	#NAME?	0	#NAME?	down
F_	A0A8C4MTU0	Peptidase inhibitor 16	PI16	#NAME?	0	#NAME?	down
G	A0A8C4MTU0	Peptidase inhibitor 16	PI16	#NAME?	0	#NAME?	down
B	A0A8C4MTW4	Fibulin-1	FBLN1	0.151483	2.27681e-05	-2.72277	down
C	A0A8C4MTW4	Fibulin-1	FBLN1	0.104114	8.67269e-06	-3.26377	down
D	A0A8C4MTW4	Fibulin-1	FBLN1	0.0839962	0.000517733	-3.57353	down
E	A0A8C4MTW4	Fibulin-1	FBLN1	0.1142	8.70364e-06	-3.13036	down
F_	A0A8C4MTW4	Fibulin-1	FBLN1	0.0739101	0.00045436	-3.75808	down
G	A0A8C4MTW4	Fibulin-1	FBLN1	0.0962558	1.16243e-05	-3.37698	down
B	A0A8C4MU29	Complement C5	C5	0.263085	0.000322048	-1.9264	down
C	A0A8C4MU29	Complement C5	C5	0.25382	0.000206303	-1.97812	down
D	A0A8C4MU29	Complement C5	C5	0.35627	0.000579885	-1.48896	down
E	A0A8C4MU29	Complement C5	C5	0.274455	0.000227647	-1.86536	down
F_	A0A8C4MU29	Complement C5	C5	0.296388	0.000231976	-1.75444	down
G	A0A8C4MU29	Complement C5	C5	0.31018	0.00322025	-1.68882	down
F_	A0A8C4MU73	T-complex protein 1 subunit gamma	CCT3	#NAME?	0	#NAME?	down
G	A0A8C4MU73	T-complex protein 1 subunit gamma	CCT3	#NAME?	0	#NAME?	down
D	A0A8C4MUF9	ADAM like decysin 1	ADAMDEC1	#NAME?	0	#NAME?	down
G	A0A8C4MUF9	ADAM like decysin 1	ADAMDEC1	#NAME?	0	#NAME?	down
F_	A0A8C4MVJ5	Follistatin like 3	FSTL3	0.247242	0.0492731	-2.016	down
G	A0A8C4MVJ5	Follistatin like 3	FSTL3	0.342349	0.0466981	-1.54646	down
B	A0A8C4MVL3	Ephrin A1	EFNA1	0.280104	0.00288376	-1.83597	down
C	A0A8C4MVL3	Ephrin A1	EFNA1	0.304844	0.000253547	-1.71386	down
D	A0A8C4MVL3	Ephrin A1	EFNA1	0.282591	0.000218678	-1.82321	down
E	A0A8C4MVL3	Ephrin A1	EFNA1	0.28049	0.000203399	-1.83398	down
F_	A0A8C4MVL3	Ephrin A1	EFNA1	0.329415	0.0003026	-1.60202	down
G	A0A8C4MVL3	Ephrin A1	EFNA1	0.333683	0.000315816	-1.58345	down
G	A0A8C4MVN3	Coagulation factor VII	F7	#NAME?	0	#NAME?	down
B	A0A8C4MVU2	SERPIN domain-containing protein		0.418171	0.00500276	-1.25783	down
C	A0A8C4MVU2	SERPIN domain-containing protein		0.537891	0.0117621	-0.894613	down
D	A0A8C4MVU2	SERPIN domain-containing protein		0.538108	0.0118088	-0.894034	down
E	A0A8C4MVU2	SERPIN domain-containing protein		0.502262	0.0216181	-0.993487	down
F_	A0A8C4MVU2	SERPIN domain-containing protein		0.513797	0.0120934	-0.960729	down
G	A0A8C4MVU2	SERPIN domain-containing protein		0.544129	0.0273026	-0.87798	down
C	A0A8C4MW09	Complement component 4 binding protein alpha	C4BPA	0.452035	0.00820914	-1.14549	down
D	A0A8C4MW09	Complement component 4 binding protein alpha	C4BPA	0.481336	0.021934	-1.05488	down
F_	A0A8C4MW09	Complement component 4 binding protein alpha	C4BPA	0.409598	0.00662469	-1.28772	down
G	A0A8C4MW09	Complement component 4 binding protein alpha	C4BPA	0.276817	0.00254354	-1.85299	down
B	A0A8C4MX52	Gelsolin	GSN	0.224721	2.14195e-05	-2.15379	down
C	A0A8C4MX52	Gelsolin	GSN	0.251445	2.01101e-05	-1.99169	down
D	A0A8C4MX52	Gelsolin	GSN	0.27075	3.78083e-05	-1.88497	down
E	A0A8C4MX52	Gelsolin	GSN	0.294203	2.77552e-05	-1.76511	down
F_	A0A8C4MX52	Gelsolin	GSN	0.284022	0.000103763	-1.81593	down
G	A0A8C4MX52	Gelsolin	GSN	0.261885	1.87728e-05	-1.933	down
B	A0A8C4MXJ9	Plasminogen	PLG	0.237897	0.00037398	-2.07159	down
C	A0A8C4MXJ9	Plasminogen	PLG	0.332853	0.000660779	-1.58704	down
D	A0A8C4MXJ9	Plasminogen	PLG	0.361921	0.000826259	-1.46625	down
E	A0A8C4MXJ9	Plasminogen	PLG	0.363607	0.00652468	-1.45955	down
F_	A0A8C4MXJ9	Plasminogen	PLG	0.331056	0.000613118	-1.59485	down
G	A0A8C4MXJ9	Plasminogen	PLG	0.354763	0.00577549	-1.49507	down
B	A0A8C4MY29	Lipocln_cytosolic_FA-bd_dom domain-containing protein		0.415856	0.00300708	-1.26585	down
F_	A0A8C4MY29	Lipocln_cytosolic_FA-bd_dom domain-containing protein		0.593186	0.0106471	-0.753444	down
G	A0A8C4MY29	Lipocln_cytosolic_FA-bd_dom domain-containing protein		0.623877	0.0159844	-0.680666	down
C	A0A8C4MY45	Signal peptidase complex subunit 3	SPCS3	#NAME?	0	#NAME?	down
E	A0A8C4MY45	Signal peptidase complex subunit 3	SPCS3	#NAME?	0	#NAME?	down
F_	A0A8C4MY45	Signal peptidase complex subunit 3	SPCS3	#NAME?	0	#NAME?	down
D	A0A8C4MYH6	Carboxypeptidase	CTSA	0.535532	0.0496755	-0.900956	down
B	A0A8C4MYR1	Uncharacterized protein		0.431919	0.00305755	-1.21117	down
C	A0A8C4MYR1	Uncharacterized protein		0.439172	0.0077155	-1.18714	down
E	A0A8C4MYR1	Uncharacterized protein		0.611326	0.00735838	-0.709985	down
F_	A0A8C4MYR1	Uncharacterized protein		0.445734	0.00561493	-1.16574	down
C	A0A8C4MZ63	Phospholipid transfer protein	PLTP	0.344003	0.0264867	-1.53951	down
D	A0A8C4MZ63	Phospholipid transfer protein	PLTP	0.408575	0.0360444	-1.29133	down
E	A0A8C4MZ63	Phospholipid transfer protein	PLTP	0.281516	0.00577521	-1.82871	down
F_	A0A8C4MZ63	Phospholipid transfer protein	PLTP	0.350865	0.00234084	-1.51101	down
G	A0A8C4MZ63	Phospholipid transfer protein	PLTP	0.403102	0.00936898	-1.31078	down
B	A0A8C4MZH5	Uncharacterized protein		0.30633	0.00121051	-1.70684	down
C	A0A8C4MZH5	Uncharacterized protein		0.212531	0.00361293	-2.23425	down
D	A0A8C4MZH5	Uncharacterized protein		0.263387	0.00187797	-1.92474	down
E	A0A8C4MZH5	Uncharacterized protein		0.32692	0.0155177	-1.61299	down
F_	A0A8C4MZH5	Uncharacterized protein		0.267627	0.00155502	-1.90171	down
G	A0A8C4MZH5	Uncharacterized protein		0.314767	0.00710467	-1.66764	down
C	A0A8C4N0N3	Cathepsin X	CTSZ	0.646383	0.00423726	-0.629538	down
E	A0A8C4N0N3	Cathepsin X	CTSZ	0.586951	0.000339679	-0.768688	down
G	A0A8C4N0N3	Cathepsin X	CTSZ	0.60791	0.0020582	-0.718071	down
B	A0A8C4N126	Ceruloplasmin	CP	0.552544	0.0345425	-0.855839	down
B	A0A8C4N2N6	Serpin family A member 6	SERPINA6	0.383409	0.0153765	-1.38304	down
C	A0A8C4N2N6	Serpin family A member 6	SERPINA6	0.398766	0.016911	-1.32639	down
B	A0A8C4N3I3	Hepsin	HPN	0.350217	0.0314887	-1.51368	down
E	A0A8C4N3I3	Hepsin	HPN	#NAME?	0	#NAME?	down
G	A0A8C4N3I3	Hepsin	HPN	0.443291	0.0418236	-1.17367	down
B	A0A8C4N4F9	Peptidase M12B domain-containing protein		#NAME?	0	#NAME?	down
E	A0A8C4N4F9	Peptidase M12B domain-containing protein		#NAME?	0	#NAME?	down
F_	A0A8C4N4F9	Peptidase M12B domain-containing protein		#NAME?	0	#NAME?	down
B	A0A8C4N695	Serpin family D member 1	SERPIND1	0.333732	0.000680634	-1.58324	down
C	A0A8C4N695	Serpin family D member 1	SERPIND1	0.466392	0.00366517	-1.10038	down
D	A0A8C4N695	Serpin family D member 1	SERPIND1	0.463142	0.0019467	-1.11047	down
E	A0A8C4N695	Serpin family D member 1	SERPIND1	0.520362	0.0040782	-0.942413	down
F_	A0A8C4N695	Serpin family D member 1	SERPIND1	0.451154	0.00283231	-1.14831	down
G	A0A8C4N695	Serpin family D member 1	SERPIND1	0.565263	0.00798226	-0.823006	down
G	A0A8C4PF28	Carboxypeptidase N subunit 2	CPN2	0.381997	0.00878549	-1.38837	down
F_	A0A8C4PGE1	Ribosomal protein S14	RPS14	#NAME?	0	#NAME?	down
C	A0A8C4PHH3	Uncharacterized protein		#NAME?	0	#NAME?	down
D	A0A8C4PHH3	Uncharacterized protein		#NAME?	0	#NAME?	down
E	A0A8C4PHH3	Uncharacterized protein		#NAME?	0	#NAME?	down
F_	A0A8C4PHH3	Uncharacterized protein		#NAME?	0	#NAME?	down
G	A0A8C4PHH3	Uncharacterized protein		#NAME?	0	#NAME?	down
B	A0A8C4PHP8	Uncharacterized protein		0.244307	0.00631699	-2.03323	down
C	A0A8C4PHP8	Uncharacterized protein		0.276723	0.0201726	-1.85349	down
D	A0A8C4PHP8	Uncharacterized protein		0.294999	0.00791584	-1.76122	down
E	A0A8C4PHP8	Uncharacterized protein		0.215813	0.0154526	-2.21214	down
F_	A0A8C4PHP8	Uncharacterized protein		0.336296	0.0223246	-1.5722	down
G	A0A8C4PHP8	Uncharacterized protein		0.284762	0.00584127	-1.81217	down
B	A0A8C4PHS1	Ig-like domain-containing protein		0.201736	0.016154	-2.30946	down
C	A0A8C4PHS1	Ig-like domain-containing protein		0.244945	0.0197951	-2.02947	down
D	A0A8C4PHS1	Ig-like domain-containing protein		0.271024	0.0200179	-1.88351	down
E	A0A8C4PHS1	Ig-like domain-containing protein		0.238938	0.00451589	-2.06529	down
F_	A0A8C4PHS1	Ig-like domain-containing protein		0.211303	0.0171917	-2.24261	down
G	A0A8C4PHS1	Ig-like domain-containing protein		0.268997	0.0203934	-1.89434	down
F_	A0A8C4PHZ7	Uncharacterized protein		0.459813	0.00868547	-1.12088	down
G	A0A8C4PHZ7	Uncharacterized protein		#NAME?	0	#NAME?	down
B	A0A8C4PIQ3	Jacalin-type lectin domain-containing protein		0.492667	0.0353442	-1.02132	down
D	A0A8C4PIQ3	Jacalin-type lectin domain-containing protein		0.527417	0.0122736	-0.922984	down
F_	A0A8C4PIQ3	Jacalin-type lectin domain-containing protein		0.338594	0.0179856	-1.56237	down
D	A0A8C4PIY3	Fibulin 7	FBLN7	#NAME?	0	#NAME?	down
F_	A0A8C4PIY3	Fibulin 7	FBLN7	#NAME?	0	#NAME?	down
G	A0A8C4PIY3	Fibulin 7	FBLN7	#NAME?	0	#NAME?	down
B	A0A8C4PJ01	Apolipoprotein E	APOA4	0.501023	0.043546	-0.997052	down
C	A0A8C4PJ01	Apolipoprotein E	APOA4	0.592394	0.0395974	-0.755371	down
F_	A0A8C4PJ01	Apolipoprotein E	APOA4	0.536365	0.0272315	-0.898712	down
G	A0A8C4PJ01	Apolipoprotein E	APOA4	0.469188	0.0123381	-1.09176	down
B	A0A8C4PKC1	Transmembrane protein 132A	TMEM132A	#NAME?	0	#NAME?	down
C	A0A8C4PKC1	Transmembrane protein 132A	TMEM132A	#NAME?	0	#NAME?	down
D	A0A8C4PKC1	Transmembrane protein 132A	TMEM132A	#NAME?	0	#NAME?	down
E	A0A8C4PKC1	Transmembrane protein 132A	TMEM132A	#NAME?	0	#NAME?	down
F_	A0A8C4PKC1	Transmembrane protein 132A	TMEM132A	#NAME?	0	#NAME?	down
G	A0A8C4PKC1	Transmembrane protein 132A	TMEM132A	#NAME?	0	#NAME?	down
B	A0A8C4PP47	Complement component C6	C6	0.345182	0.00355761	-1.53457	down
C	A0A8C4PP47	Complement component C6	C6	0.323127	0.000561942	-1.62983	down
D	A0A8C4PP47	Complement component C6	C6	0.35173	0.00127532	-1.50746	down
E	A0A8C4PP47	Complement component C6	C6	0.309791	0.00533901	-1.69063	down
F_	A0A8C4PP47	Complement component C6	C6	0.390437	0.00331795	-1.35684	down
G	A0A8C4PP47	Complement component C6	C6	0.208719	0.00082316	-2.26037	down
C	A0A8C4PPH7	SRCR domain-containing protein		0.238063	0.0118327	-2.07059	down
D	A0A8C4PPH7	SRCR domain-containing protein		0.353747	0.0215171	-1.49921	down
E	A0A8C4PPH7	SRCR domain-containing protein		0.282011	0.0172144	-1.82618	down
G	A0A8C4PPH7	SRCR domain-containing protein		0.17718	0.00782084	-2.49671	down
D	A0A8C4PPM0	Calpain 5	CAPN5	#NAME?	0	#NAME?	down
B	A0A8C4PPS7	Inter-alpha-trypsin inhibitor heavy chain 3	ITIH3	0.292009	0.00540765	-1.77591	down
C	A0A8C4PPS7	Inter-alpha-trypsin inhibitor heavy chain 3	ITIH3	0.171651	0.00988982	-2.54245	down
D	A0A8C4PPS7	Inter-alpha-trypsin inhibitor heavy chain 3	ITIH3	0.321097	0.0185689	-1.63892	down
E	A0A8C4PPS7	Inter-alpha-trypsin inhibitor heavy chain 3	ITIH3	0.358924	0.00646558	-1.47825	down
F_	A0A8C4PPS7	Inter-alpha-trypsin inhibitor heavy chain 3	ITIH3	0.174132	0.0097017	-2.52174	down
G	A0A8C4PPS7	Inter-alpha-trypsin inhibitor heavy chain 3	ITIH3	0.202054	0.0109652	-2.30719	down
C	A0A8C4PQA5	Uncharacterized protein		#NAME?	0	#NAME?	down
D	A0A8C4PQA5	Uncharacterized protein		#NAME?	0	#NAME?	down
F_	A0A8C4PQA5	Uncharacterized protein		#NAME?	0	#NAME?	down
C	A0A8C4PQM5	Coagulation factor IX	F9	0.410529	0.00837525	-1.28444	down
D	A0A8C4PQM5	Coagulation factor IX	F9	#NAME?	0	#NAME?	down
F_	A0A8C4PQM5	Coagulation factor IX	F9	0.351211	0.0181444	-1.50959	down
G	A0A8C4PQM5	Coagulation factor IX	F9	#NAME?	0	#NAME?	down
C	A0A8C4PQU8	Fibrinogen C-terminal domain-containing protein		#NAME?	0	#NAME?	down
E	A0A8C4PQU8	Fibrinogen C-terminal domain-containing protein		#NAME?	0	#NAME?	down
F_	A0A8C4PQU8	Fibrinogen C-terminal domain-containing protein		#NAME?	0	#NAME?	down
G	A0A8C4PQU8	Fibrinogen C-terminal domain-containing protein		#NAME?	0	#NAME?	down
B	A0A8C4PRG2	Ig-like domain-containing protein		0.165046	0.0119531	-2.59906	down
C	A0A8C4PRG2	Ig-like domain-containing protein		0.128473	0.0260505	-2.96046	down
D	A0A8C4PRG2	Ig-like domain-containing protein		0.102042	0.0072449	-3.29277	down
F_	A0A8C4PRG2	Ig-like domain-containing protein		0.0574251	0.0224152	-4.12218	down
G	A0A8C4PRG2	Ig-like domain-containing protein		0.0417575	0.0217436	-4.58182	down
C	A0A8C4PS16	Ig-like domain-containing protein		0.305253	0.0323183	-1.71192	down
D	A0A8C4PS16	Ig-like domain-containing protein		0.183663	0.0246091	-2.44487	down
F_	A0A8C4PS16	Ig-like domain-containing protein		0.222942	0.0205442	-2.16526	down
B	A0A8C4PSH3	Ig-like domain-containing protein		0.143226	0.00370681	-2.80364	down
C	A0A8C4PSH3	Ig-like domain-containing protein		0.18236	0.000545101	-2.45514	down
D	A0A8C4PSH3	Ig-like domain-containing protein		0.139987	0.000447042	-2.83663	down
E	A0A8C4PSH3	Ig-like domain-containing protein		0.214755	0.000999939	-2.21924	down
F_	A0A8C4PSH3	Ig-like domain-containing protein		0.284512	0.00127584	-1.81344	down
G	A0A8C4PSH3	Ig-like domain-containing protein		0.253846	0.000680146	-1.97797	down
C	A0A8C4PSR9	Collagen type I alpha 1 chain	COL1A1	#NAME?	0	#NAME?	down
D	A0A8C4PSR9	Collagen type I alpha 1 chain	COL1A1	#NAME?	0	#NAME?	down
E	A0A8C4PSR9	Collagen type I alpha 1 chain	COL1A1	#NAME?	0	#NAME?	down
F_	A0A8C4PSR9	Collagen type I alpha 1 chain	COL1A1	#NAME?	0	#NAME?	down
G	A0A8C4PSR9	Collagen type I alpha 1 chain	COL1A1	#NAME?	0	#NAME?	down
C	A0A8C4PT60	Tubulin beta chain	TUBB	#NAME?	0	#NAME?	down
E	A0A8C4PT60	Tubulin beta chain	TUBB	#NAME?	0	#NAME?	down
G	A0A8C4PT60	Tubulin beta chain	TUBB	#NAME?	0	#NAME?	down
B	A0A8C4PTP4	Cysteine and glycine rich protein 1	CSRP1	0.213768	0.0133857	-2.22588	down
C	A0A8C4PTS8	Fatty acid binding protein 5	FABP5	#NAME?	0	#NAME?	down
D	A0A8C4PTS8	Fatty acid binding protein 5	FABP5	#NAME?	0	#NAME?	down
E	A0A8C4PTS8	Fatty acid binding protein 5	FABP5	#NAME?	0	#NAME?	down
F_	A0A8C4PTS8	Fatty acid binding protein 5	FABP5	#NAME?	0	#NAME?	down
G	A0A8C4PTS8	Fatty acid binding protein 5	FABP5	#NAME?	0	#NAME?	down
B	A0A8C4PUF6	Complement factor D		0.176367	0.00589316	-2.50335	down
C	A0A8C4PUF6	Complement factor D		0.141315	0.00473865	-2.82302	down
D	A0A8C4PUF6	Complement factor D		0.186833	0.00532675	-2.42018	down
E	A0A8C4PUF6	Complement factor D		0.172271	0.00591666	-2.53725	down
F_	A0A8C4PUF6	Complement factor D		0.182842	0.00547822	-2.45133	down
G	A0A8C4PUF6	Complement factor D		0.18629	0.00502283	-2.42437	down
E	A0A8C4PUR7	ST3 beta-galactoside alpha-2,3-sialyltransferase 1	ST3GAL1	#NAME?	0	#NAME?	down
B	A0A8C4PV08	Coagulation factor X	F10	0.468295	0.00275365	-1.09451	down
C	A0A8C4PV08	Coagulation factor X	F10	0.442737	0.000748605	-1.17548	down
D	A0A8C4PV08	Coagulation factor X	F10	0.634678	0.00655617	-0.655903	down
F_	A0A8C4PV08	Coagulation factor X	F10	0.363717	0.000307685	-1.45911	down
G	A0A8C4PV08	Coagulation factor X	F10	0.432234	0.000645309	-1.21011	down
D	A0A8C4PV09	Leucine rich alpha-2-glycoprotein 1	LRG1	0.445844	0.0127854	-1.16539	down
E	A0A8C4PV09	Leucine rich alpha-2-glycoprotein 1	LRG1	0.433219	0.00351111	-1.20683	down
G	A0A8C4PV09	Leucine rich alpha-2-glycoprotein 1	LRG1	0.594811	0.0206646	-0.749496	down
B	A0A8C4PV43	Lipocln_cytosolic_FA-bd_dom domain-containing protein		0.0280823	0.000663294	-5.15419	down
C	A0A8C4PV43	Lipocln_cytosolic_FA-bd_dom domain-containing protein		0.0509897	0.000711096	-4.29365	down
D	A0A8C4PV43	Lipocln_cytosolic_FA-bd_dom domain-containing protein		0.0317564	0.000658038	-4.97681	down
E	A0A8C4PV43	Lipocln_cytosolic_FA-bd_dom domain-containing protein		0.0227564	0.00061621	-5.45759	down
F_	A0A8C4PV43	Lipocln_cytosolic_FA-bd_dom domain-containing protein		0.0553737	0.000625332	-4.17466	down
G	A0A8C4PV43	Lipocln_cytosolic_FA-bd_dom domain-containing protein		0.0697647	0.000516096	-3.84136	down
B	A0A8C4PV45	Protein AMBP	AMBP	0.274437	0.000141967	-1.86545	down
C	A0A8C4PV45	Protein AMBP	AMBP	0.317937	6.92864e-05	-1.65319	down
D	A0A8C4PV45	Protein AMBP	AMBP	0.338296	0.000161864	-1.56364	down
E	A0A8C4PV45	Protein AMBP	AMBP	0.383735	0.00016244	-1.38182	down
F_	A0A8C4PV45	Protein AMBP	AMBP	0.334617	0.000177305	-1.57942	down
G	A0A8C4PV45	Protein AMBP	AMBP	0.312757	8.94525e-05	-1.67688	down
D	A0A8C4PV97	Suppressor of tumorigenicity 14 protein homolog	ST14	0.603186	0.0383211	-0.729325	down
F_	A0A8C4PV97	Suppressor of tumorigenicity 14 protein homolog	ST14	0.648438	0.00596909	-0.624959	down
G	A0A8C4PV97	Suppressor of tumorigenicity 14 protein homolog	ST14	0.648764	0.0185623	-0.624235	down
B	A0A8C4PVB8	Urokinase-type plasminogen activator	PLAU	#NAME?	0	#NAME?	down
C	A0A8C4PVB8	Urokinase-type plasminogen activator	PLAU	#NAME?	0	#NAME?	down
D	A0A8C4PVB8	Urokinase-type plasminogen activator	PLAU	#NAME?	0	#NAME?	down
E	A0A8C4PVB8	Urokinase-type plasminogen activator	PLAU	#NAME?	0	#NAME?	down
F_	A0A8C4PVB8	Urokinase-type plasminogen activator	PLAU	#NAME?	0	#NAME?	down
G	A0A8C4PVB8	Urokinase-type plasminogen activator	PLAU	#NAME?	0	#NAME?	down
B	D6QX32	Beta-lactoglobulin II variant C	BLG	#NAME?	0	#NAME?	down
C	D6QX32	Beta-lactoglobulin II variant C	BLG	#NAME?	0	#NAME?	down
